# Supplementary material for: The PAX5‐JAK2 translocation acts as dual‐hit mutation that promotes aggressive B‐cell leukemia via nuclear STAT5 activation
Source: EMBO J. 2022 Feb 14;41(7):e108397. doi: 10.15252/embj.2021108397 (PMC8982625; doi:10.15252/embj.2021108397)
Supplement: Supplementary file 4 — Dataset EV1 [file EMBJ-41-e108397-s004.xlsx]

## Sheet: Sheet1
Table S1: Downregulated genes in ex vivo sorted Meox2-Cre Pax5(Jak2/+) vs Meox2-Cre Pax5(+/+) pro-B cells, determined by RNA-seq
Gene	Gene description	Functional annotation	Mean TPM	Mean TPM	Fold downreg.	Log2-fold downreg.	Adjusted P value	TPM 99560	TPM 99561	TPM 99563	TPM 99564	SEM (TPM)	SEM (TPM	Activated Pax5 target
			Pax5(+/+)	Pax5(Jak2/+)	(+/+) / (Jak2/+)	(+/+) / (Jak2/+)		Pax5(+/+)	Pax5(+/+)	Pax5(Jak2/+)	Pax5(Jak2/+)	Pax5(+/+)	Pax5(Jak2/+)	genes in pro- B cells
Col5a3	collagen, type V, alpha 3; The a3(V) chain is poorly characterized among type V collagen chains. Pro-a3(V) collagen is expressed in newly synthesized bone as well as in the superficial fascia of developing muscle. The matrix containing the pro-a3(V) chain may therefore be needed for the initiation of wound healing.	other	5.79768	0.213515	-26.9978	-4.75477	1.05631e-54	5.2817	5.64908	0.130793	0.24087	0.348802	0.0421438	1
Enpep	glutamyl aminopeptidase (aminopeptidase A); BP1, APA, Bp-1/6C3, Ly-51, Ly51, CD249, gp160; While mice homozygous for the BP-1 mutation did not express detectable BP-1 protein or enzyme activity, they developed normally, generated normal numbers of T and B cells, exhibited integrity of Ab responses to both thymus-dependent and -independent Ags, and produced normal serum Ig levels. Phenotypic analy…	surface receptor	20.3846	1.6612	-12.1649	-3.60465	9.28563e-80	22.2219	23.6	1.95402	1.77427	2.55753	0.209471	1
Serpina3n	serine (or cysteine) peptidase inhibitor, clade A, member 3N; Spi2-2, Spi2.2, Spi2/eb.4; Serpina3n accelerates tissue repair in a diabetic mouse model of delayed wound healing; The serine protease inhibitor SerpinA3N attenuates neuropathic pain by inhibiting T cell-derived leukocyte elastase.	other	5.0135	0.6777	-7.34776	-2.8773	6.22509e-13	4.05639	5.03993	0.657274	0.756524	0.545112	0.0409078	1
Rd3l	Rd3l retinal degeneration 3-like; no literature	unknown	9.71609	1.7021	-5.74193	-2.52154	2.84941e-07	9.23539	8.49753	1.50067	0.829094	0.875925	0.57113
Pinlyp	phospholipase A2 inhibitor and LY6/PLAUR domain containing; no literature	unknown	5.86317	1.1285	-5.17688	-2.37208	9.50582e-05	5.5481	5.69468	1.25152	1.00835	0.245456	0.0702115	1
Spsb4	splA/ryanodine receptor domain and SOCS box containing 4; SPRY domain-containing SOCS box protein 4; belong to the SOCS box family of E3 ubiquitin ligases; iNOS was polyubiquitinated and degraded in a proteasome-dependent manner when SPSB1, SPSB2, or SPSB4 was expressed	protein turnover	13.6239	2.97911	-4.54478	-2.18421	3.19704e-26	15.5839	12.0028	3.22342	2.87391	1.04757	0.122551	1
Hdac11	histone deacetylase 11; HD11; Histone deacetylase 11: A novel epigenetic regulator of myeloid derived suppressor cell expansion and function. Divergent roles of histone deacetylase 6 (HDAC6) and histone deacetylase 11 (HDAC11) on the transcriptional regulation of IL10 in antigen presenting cells.	transcription regulator	33.476	7.34343	-4.53908	-2.1824	1.00739e-70	34.5804	33.1054	7.73858	6.61973	0.5621	0.362359	1
Scd1	acyl-CoA desaturase 1; asebia; delta(9)-desaturase 1; delta-9 desaturase 1; fatty acid desaturase 1; Scd1 catalyses the transformation of saturated fatty acids into monounsaturated fatty acids (e.g., oleic acid)	metabolism	11.0244	2.58429	-4.23347	-2.08184	9.00593e-05	11.156	13.6078	4.0373	2.06531	1.53095	0.736322	1
Itgb4	integrin, beta 4; CD104; SYK interaction with ITGbeta4 suppressed by Epstein-Barr virus LMP2A modulates migration and invasion of nasopharyngeal carcinoma cells.	surface receptor	6.51292	2.48394	-2.60554	-1.38158	1.98617e-16	6.52664	5.98997	2.77682	2.50576	0.298042	0.175734	1
Prg3	proteoglycan 3; eosinophil major basic protein homolog; prepro-MBPH; prepro-major basic protein homolog; a novel p53-inducible apoptogenic gene, PRG3, encodes a homologue of the apoptosis-inducing factor (AIF);	other	7.49549	2.9322	-2.55375	-1.35262	0.00390841	6.27613	7.42255	2.16609	2.54858	0.725969	0.585367	1
Fxyd6	FXYD domain containing ion transport regulator 6	transporter	104.293	41.1365	-2.52209	-1.33462	1.38474e-36	111.942	90.5374	43.5902	36.3237	6.89198	2.40658	1
Cd36	CD36 molecule (thrombospondin receptor); BDPLT10, CHDS7, FAT, GP3B, GP4, GPIV, PASIV, SCARB3; CD36 antigen (collagen type I receptor, thrombospondin receptor); GPIIIB; PAS IV; PAS-4 protein; cluster determinant 36; fatty acid translocase; glycoprotein IIIb; leukocyte differentiation antigen CD36; platelet glycoprotein 4; platelet glycoprotein IV; scavenger receptor class B, member 3; function of …	surface receptor	14.4045	5.70495	-2.51272	-1.32925	1.85417e-12	15.1366	10.5272	5.11827	5.5698	2.06001	0.383734	1
Grb7	growth factor receptor-bound protein 7; B47; GRB7 adapter protein; Growth factor receptor-bound protein 7 (GRB7 adapter protein) (Epidermal growth factor receptor GRB-7); epidermal growth factor receptor GRB-7; growth factor receptor-bound protein 7; Grb7 family adaptor molecules consist of Grb7, Grb10 and Grb14, each of which has several splicing variants. Grb7 is a multidomain intracellular sig…	signal transducer	126.385	50.7021	-2.48213	-1.31158	3.54674e-09	116.885	117.691	42.7362	47.0288	9.10012	5.95011	1
Fcna	ficolin A; Fcn1; Human ficolin-2 (FCN-2) and mouse ficolin-A (FCN-A, a ficolin-2-like molecule in mouse) are activators of the lectin complement pathway, present in normal plasma and usually associated with infectious diseases, but little is known about the role of FCN-A/2 in inflammatory bowel disease (IBD). Human ficolin-2 (FCN-2) and mouse ficolin-A (FCN-A, a ficolin-2-like molecule in mouse) …	secreted	7.05475	2.83692	-2.47563	-1.30779	0.000357652	6.15051	8.32966	2.77482	2.7946	0.655802	0.0525189
Lgr5	leucine-rich repeat-containing G protein-coupled receptor 5; Wnt agonists of the R-spondin family provide potent growth stimuli for crypts in vivo and in vitro. Independently, Lgr5 was found as an exquisite marker for these crypt stem cells. The story has come full circle with the finding that the stem cell marker Lgr5 constitutes the receptor for R-spondins and occurs in complex with Frizzled/Lr…	surface receptor	28.9638	11.9573	-2.41211	-1.2703	1.39358e-34	28.2947	30.0025	11.1995	10.8929	0.526496	0.915327	1
Egfl6	EGF-like-domain, multiple 6; Maeg; EGF-like protein 6; MAM and EGF domains-containing gene protein; epidermal growth factor-like protein 6; EGFL6, a member of the epidermal growth factor (EGF) repeat superfamily proteins, induces angiogenesis by a paracrine mechanism in which EGFL6 is expressed in osteoblastic-like cells but promotes migration and angiogenesis of endothelial cells. Co-immunopreci…	secreted	6.91599	2.85971	-2.41001	-1.26904	1.611e-07	6.39723	6.71468	2.96078	2.53155	0.371513	0.168067	1
Pde9a	phosphodiesterase 9A; Phosphodiesterase 9A regulates central cGMP and modulates responses to cholinergic and monoaminergic perturbation in vivo	signal transducer	28.6629	11.9194	-2.39373	-1.25926	2.46008e-16	25.798	26.2393	12.7259	11.2595	2.64734	0.429619	1
Scn2b	sodium channel, voltage-gated, type II, beta subunit; Gm183, ATFB14; Loss of Na+ channel beta2 subunits is neuroprotective in a mouse model of multiple sclerosis. We induced non-relapsing EAE in Scn2b(+/+) and Scn2b(-/-) mice on the C57BL/6 background. Scn2b(-/-) mice display a dramatic reduction in EAE symptom severity and lethality as compared to wildtype, with significant decreases in axonal d…	transporter	11.447	4.96617	-2.29806	-1.20041	8.74094e-10	9.92239	10.4034	4.03034	4.56402	1.29156	0.686503	1
Edaradd	EDAR (ectodysplasin-A receptor)-associated death domain; crinkled; ectodysplasin-A receptor-associated adapter protein; ECTD11A, ECTD11B, ED3, EDA3 606603, Crinkled (Cr); EDA, EDAR, and EDARADD encode signaling molecules in the Eda/Edar/NF-?B signaling pathways, we also checked EDAR and EDARADD in this study. EDAR is a NF-kappaB-activating, death domain-containing member of the TNF receptor famil…	signal transducer	19.3394	8.42822	-2.28438	-1.19181	1.76262e-33	18.9935	18.4407	7.8361	7.91628	0.642429	0.552511	1
Aldh1l1	aldehyde dehydrogenase 1 family, member L1; 10-FTHFDH, 10-fTHF, FDH, FTHFD, Neut2; LDH1L1, a member of the aldehyde dehydrogenase superfamily of enzymes, catalyzes the conversion of 10-formyltetrahydrofolate to tetrahydrofolate and CO2. Based on the basic mechanism of ALDH converting aldehyde to carboxylic acid with by-product NADH, we suggested that ALDH1L1 may contribute to ATP production using…	metabolism	5.49802	2.41255	-2.2592	-1.17581	0.000115431	5.95794	5.62846	3.1288	2.61301	0.31013	0.481934	1
Tmem132e	transmembrane protein 132E; DFNB99; Whole-Exome Sequencing Identifies a Variant in TMEM132E Causing Autosomal-Recessive Nonsyndromic Hearing Loss DFNB99.	unknown	121.952	55.8976	-2.17435	-1.12058	0.01807	103.661	102.345	41.0245	52.3283	18.9529	9.78154	1
Dkk3	dickkopf WNT signaling pathway inhibitor 3; UNQ258/PRO295, REIC, RIG	secreted	9.38504	4.38927	-2.12844	-1.08979	8.42859e-09	8.75986	9.07077	3.56283	4.56949	0.478221	0.434569	1
Cep164	centrosomal protein 164kDa; NPHP15; Centrosome forms the backbone of cell cycle progression mechanism. Nephronophthisis-associated CEP164 regulates cell cycle progression, apoptosis and epithelial-to-mesenchymal transition.centrosomal protein 164 (CEP164) regulates both cilia and the DNA damage response in the autosomal recessive polycystic kidney disease nephronophthisis.This study reveals a nov…	cell cycle	102.791	48.0451	-2.12798	-1.08948	8.24362e-38	103.672	89.1672	47.7064	47.6477	7.62408	0.368469	1
Map7	microtubule-associated protein 7 (Mtap7); essential role for microtubule stabilization in spermatogenesis	cytoskeleton	68.745	32.5609	-2.10079	-1.07093	1.00583e-30	66.4181	64.9085	28.2305	34.1666	3.11239	2.1892	1
Gchfr	GTP cyclohydrolase I feedback regulator; GFRP, HsT16933, P35; GTP cyclohydrolase I (GTPCH) is the rate-limiting enzyme for biosynthesis of tetrahydrobiopterin (BH4), an obligate cofactor for NO synthases and aromatic amino acid hydroxylases. BH4 can limit its own synthesis by triggering decameric GTPCH to assemble in an inhibitory complex with two GTPCH feedback regulatory protein (GFRP) pentamer…	metabolism	10.8821	5.2996	-2.04636	-1.03306	0.0294457	9.65845	9.91363	5.26524	4.84825	1.09858	0.271055	1
Polm	polymerase (DNA directed), mu; Pol Mu, Tdt-N; DNA-directed DNA/RNA polymerase mu; Pol iota; polymerase (DNA-directed), mu; terminal transferase polymerase (DNA directed), mu	other	18.9565	9.31678	-2.02476	-1.01775	6.22509e-13	16.7787	20.6079	9.13611	9.38322	1.13629	0.0913842	1
Ehd2	EH-domain containing 2; PAST homolog 2; PAST2; ferlins are calcium-sensing, C2 domain-containing proteins involved in vesicle trafficking; Fer1L5 protein binds directly to the endocytic recycling proteins EHD1 and EHD2 and that the second C2 domain in Fer	protein trafficking	137.527	67.6511	-2.02374	-1.01703	3.25312e-24	127.262	126.464	62.441	64.5452	10.6668	4.20207	1
Camk1g	calcium/calmodulin-dependent protein kinase I gamma; CLICK3, CLICKIII, VWS1, CaMKIgamma; Ca(2+) signaling plays a central role in activity-dependent regulation of dendritic arborization, but key molecular mechanisms downstream of calcium elevation remain poorly understood. Here we show that the C-terminal region of the Ca(2+)/calmodulin-dependent protein kinase CLICK-III (CL3)/CaMKIgamma, a membr…	signal transducer	23.2017	11.4224	-2.02182	-1.01565	1.3692e-12	24.6691	20.8072	10.8009	10.5457	1.20737	0.752709

## Sheet: Upregulated pro-B
Dataset EV1: Upregulated genes in ex vivo sorted Meox2-Cre Pax5(Jak2/+) vs Meox2-Cre Pax5(+/+) pro-B cells, determined by RNA-seq
Gene	Gene description	Functional annotation	Mean TPM	Mean TPM	Fold upreg.	Log2-fold upreg.	Adjusted P value	TPM 99560	TPM 99561	TPM 99563	TPM 99564	SEM (TPM)	SEM (TPM	Repressed Pax5 target
			Pax5(+/+)	Pax5(Jak2/+)	(Jak2/+) / (+/+)	(Jak2/+) / (+/+)		Pax5(+/+)	Pax5(+/+)	Pax5(Jak2/+)	Pax5(Jak2/+)	Pax5(+/+)	Pax5(Jak2/+)	genes in pro- B cells
Jchain	immunoglobulin joining chain; The J chain is required for IgM or IgA to be secreted into mucosa.The J chain exhibits a standard immunoglobulin folding structure of two -pleated sheets of four ribbons folded against one another. It has 8 cystine residues. Two of these residues link the a chains of IgA or the chains of IgM via disulfide bridges, effectively serving as the "glue" between two Fc regi…	ER secretion	0.633405	45.5232	72.6827	6.18354	7.02437e-11	1.02006	0.494424	65.3588	60.4326	0.19586	17.4307	1
Ephb4	EPH receptor B4	surface receptor	0.303485	5.49867	18.2565	4.19034	1.07425e-06	0.300465	0.29127	7.8299	7.18567	0.00806636	2.0177	1
Ifitm1	interferon induced transmembrane protein 1 (9-27; dispanin subfamily A member 2a; interferon-induced protein 17; interferon-induced transmembrane protein 1; interferon-inducible protein 9-27; leu-13 antigen; ISG56 and IFITM1 proteins inhibit hepatitis C virus replication; Interferon-induced transmembrane protein 1 (IFITM1) is an essential mediator of interferon-g-induced antiproliferation. Here, …	surface receptor	5.76605	39.5817	6.91718	2.79018	0.000134265	5.7906	7.08356	52.7388	51.6047	0.767853	12.5943	1
H19	H19, imprinted maternally expressed transcript (non-protein coding);	other	1.92607	8.76173	4.57449	2.19361	1.89053e-10	2.18666	0.90846	5.93967	10.341	0.528598	1.41437
Ffar2	free fatty acid receptor 2; GPCR43, Gpr43; GPR41/FFAR3 and GPR43/FFAR2 as cosensors for short-chain fatty acids in enteroendocrine cells vs FFAR3 in enteric neurons and FFAR2 in enteric leukocytes. Free fatty acid receptor 2 (FFAR2, also named GPR43), is activated by short-chain fatty acids (SCFAs), such as butyrate, that are produced when gut bacteria ferment dietary fiber. FFAR2 has been sugges…	other	1.46426	5.99094	4.13251	2.04702	2.71734e-06	1.89683	1.3893	8.68835	6.95836	0.231168	1.89925	1
Syndig1l	transmembrane protein 90a, DSPC1, Gm261, Syndig1l, synapse differentiation-inducing gene protein 1-like; no literature	unknown	2.32555	9.47346	4.11055	2.03933	1.44577e-09	2.81238	2.35664	11.9731	11.656	0.29046	2.34289	1
Gm525	predicted gene 525; no literature	unknown	21.2716	80.1668	3.79859	1.92546	0.00145258	24.1932	16.6952	113.022	88.6865	2.31722	21.8477	1
Epcam	epithelial cell adhesion molecule; CD326, EGP, EGP-2, Egp314, Ep-CAM, EpCAM1, GA733-2, Ly74, TROP1, Tacsd1, Tacstd1, gp40; Trop-1 protein; epithelial glycoprotein 314; lymphocyte antigen 74; mEGP314; panepithelial glycoprotein 314; protein 289A; tumor-associated calcium signal transducer 1	surface receptor	2.139	7.51106	3.54414	1.82543	3.04773e-06	2.60089	1.79292	9.14276	9.74524	0.240321	1.94075	1
Il2ra	nterleukin 2 receptor, alpha chain; CD25, , IDDM10, IL2R, IMD41, TCGFR, p55, Ly-43; interleukin 2 receptor, alpha.	surface receptor	4.54739	14.5331	3.21536	1.68498	1.23576e-16	3.90075	5.0853	18.1825	15.555	0.346245	2.45575	1
Shisa8	shisa family member 8; Cystine-knot AMPA receptor-modulating proteins (CKAMPs) constitute a family of four proteins that influence the trafficking, subcellular localization and function of AMPA receptors. The four CKAMP family members CKAMP39/shisa8, CKAMP44/shisa9, CKAMP52/shisa6 and CKAMP59/shisa7 differ in their expression profile and their modulatory influence on AMPA receptor function.	protein trafficking	4.33361	13.0691	3.03389	1.60117	4.61849e-11	3.89586	4.03268	15.0665	13.9898	0.371444	1.49182
Smim5	small integral membrane protein 5	unknown	2.58127	7.62706	2.98872	1.57953	0.0308096	3.92845	1.47415	14.0929	6.04092	0.718592	3.36984	1
Hnrnpll	heterogeneous nuclear ribonucleoprotein L-like; stromal RNA regulating factor; stromal RNA-regulating factor heterogeneous nuclear ribonucleoprotein L-like, BLOCK24, SRRF, hnRNPLL, RNA-binding protein, heterogeneous nuclear ribonucleoprotein L-like (hnRNPLL)	other	2.34935	6.64052	2.849	1.51046	2.47727e-05	2.47139	2.50633	10.2792	6.008	0.139872	1.9441	1
Dgkeos	diacylglycerol kinase, epsilon, opposite strand	unknown	12.95	35.4463	2.75693	1.46306	3.75292e-07	13.4591	10.1978	48.6468	34.8247	1.46428	7.44836
Cenpv	centromere protein V centromere protein V	other	8.58763	22.2727	2.61259	1.38548	1.35549e-08	8.98591	8.48755	25.734	24.5095	0.207191	2.87081	1
Ly6d	lymphocyte antigen 6 complex_ locus D; Ly-61, Ly61, Thb; ly-6D; lymphocyte antigen 6D; thymocyte B-cell antigen	surface receptor	262.403	655.753	2.51549	1.33084	1.59285e-33	282.029	232.121	759.414	671.877	15.3608	65.0057	1
Arhgap22	Rho GTPase activating protein 22; RhoGAP2, RhoGap22, p68RacGAP; ARHGAP22 localizes at endosomes and regulates actin cytoskeleton. Rho small GTPases control cell morphology and motility through the rearrangement of actin cytoskeleton. We have previously shown that FilGAP, a Rac-specific GAP, binds to the actin-cross-linking protein Filamin A (FLNa) and suppresses Rac-dependent lamellae formation a…	signal transducer	2.28452	5.65387	2.49702	1.32021	2.97782e-05	3.02617	2.22239	5.3628	6.71903	0.411428	0.550527	1
Ell3	elongation factor RNA polymerase II-like 3; ELL3 can also increase the catalytic rate of transcription elongation by RNA polymerase I.; Selective expression of the transcription elongation factor ELL3 in B cells prior to ELL2 drives proliferation and survival.	transcription regulator	8.35395	20.3727	2.45523	1.29586	2.0868e-12	8.82377	7.24308	20.9437	22.3631	0.557628	1.34467	1
Islr	immunoglobulin superfamily containing leucine-rich repeat; Secreted stromal protein ISLR promotes intestinal regeneration by suppressing epithelial Hippo signaling	secreted	3.0284	7.33302	2.43829	1.28587	3.09799e-07	3.389	2.99108	6.78904	8.08211	0.198303	0.387112	1
Sema3g	sema domain, immunoglobulin domain (Ig), short basic domain, secreted, (semaphorin) 3G; sem2; Differential endothelial transcriptomics identifies semaphorin 3G as a vascular class 3 semaphorin. Semaphorins have been identified as axon guidance molecules. Yet, they have more recently also been characterized as attractive and repulsive regulators of angiogenesis. Although the mouse knockout phenoty…	secreted	9.43754	22.5689	2.4075	1.26753	2.16963e-20	10.0183	8.42726	24.2902	24.5632	0.507022	1.85955	1
Prss57	protease, serine-like 1	metabolism	3.72143	8.87902	2.40458	1.26579	2.6009e-07	4.33489	3.04447	10.3048	9.48871	0.373862	1.04466	1
Cacnb2	calcium channel_ voltage-dependent_ beta 2 subunit calcium channel, voltage-dependent, beta 2 subunit	transporter	2.61755	6.13118	2.35776	1.23742	1.81228e-10	2.83749	2.75065	6.13351	6.40393	0.178294	0.158146	1
Kcng1	potassium voltage-gated channel, subfamily G, member 1	transporter	21.9057	51.1682	2.34869	1.23186	2.48196e-35	22.2194	20.5921	47.288	52.8962	0.685996	1.94396	1
Gimap4	GTPase, IMAP family member 4; Ian-1, Ian1, Imap4; GTPase IMAP family member 4; immune associated nucleotide 1; immunity-associated protein 4; Gimap4, a member of the newly identified GTPase of the immunity-associated protein family (Gimap), is strongly induced by the pre-T-cell receptor in precursor T lymphocytes, transiently shut off in double-positive thymocytes, and reappears after TCR-mediate…	signal transducer	49.5851	114.729	2.33108	1.221	5.17654e-07	61.9297	46.3178	131.3	110.676	6.39613	8.63854	1
Flt3	fms-related tyrosine kinase 3 fms-related tyrosine kinase 3	surface receptor	12.7302	29.3501	2.32402	1.21663	0.000634016	16.5518	10.3284	36.0784	29.0792	1.93174	3.80875	1
Sell	Selectin L; CD62L, L-selectin, LECAM-1, Lnhr, Ly-22, Ly-m22, Lyam-1, Lyam1; homing molecule L-selectin (CD62L). Lymphoid priming in human bone marrow begins before expression of CD10 with upregulation of L-selectin. L-selectin-dependent leucocyte adhesion and transmigration.	surface receptor	95.6327	216.856	2.28138	1.1899	2.09525e-77	100.747	95.5247	216.545	225.854	2.92219	5.10747	1
Gm4827	predicted gene 4827; no literature	unknown	9.81847	21.6337	2.22099	1.1512	8.42015e-05	12.6944	10.4457	23.0667	21.7611	1.86802	0.866418	1
Trf	transferrin; HP, Tf, Tfn, hpx; Transferrin receptor 2 (TFR2), a protein homologous to the cell iron importer TFR1, is expressed in the liver and erythroid cells and is reported to bind diferric transferrin, although at lower affinity than TFR1.	other	206.974	457.392	2.22091	1.15115	8.3516e-61	197.53	207.133	410.821	474.243	5.40693	23.5798	1
Gimap3	GTPase, IMAP family member 3; Gimap5, Ian4; Gimap3 regulates tissue-specific mitochondrial DNA segregation. Gimap3 is important for T cell development and survival, suggesting that leukocyte survival may be a key factor in the genetic regulation of mtDNA sequence variants and in modulating human mitochondrial diseases. Gimap3 is a membrane-anchored GTPase with a critical role in T cell developmen…	signal transducer	15.5637	33.8484	2.19044	1.13122	3.03196e-12	18.4929	14.1585	41.1551	30.3459	1.46499	3.65436	1
Ston1	stonin 1; SALF, SBLF, STN1, STNB1; Functional dissection of a eukaryotic dicistronic gene: transgenic stonedB, but not stonedA, restores normal synaptic properties to Drosophila stoned mutants. The dicistronic Drosophila stoned mRNA produces two proteins, stonedA and stonedB, that are localized at nerve terminals. While the stoned locus is required for synaptic-vesicle cycling in neurons, distinc…	protein trafficking	6.35885	13.6191	2.15617	1.10847	1.22558e-07	6.58899	5.07116	16.0027	14.3476	0.686721	1.62779	1
Trem1	triggering receptor expressed on myeloid cells 1; CD354, TREM-1; The triggering receptor expressed on myeloid cells 1 (TREM-1) is a cell surface receptor of the immunoglobulin superfamily, with a role in the amplification of proinflammatory cytokine production during infection. Triggering receptor expressed on myeloid cells 1 (TREM-1) is a superimmunoglobulin receptor expressed on myeloid cells t…	surface receptor	7.16157	15.1718	2.13404	1.09358	7.96075e-09	7.87576	7.32935	18.0834	15.7127	0.468349	1.857	1
Pglyrp2	peptidoglycan recognition protein 2; PGRP-L, Pglyrpl, tagL; N-acetylmuramoyl-L-alanine amidase; peptidoglycan recognition protein long; PGLYRP-2 has amidase activity;Peptidoglycan recognition proteins (PGRPs) are a family of innate pattern recognition molecules that bind bacterial peptidoglycan. While the role of PGRPs in Drosophila innate immunity has been extensively studied, how the four mamma…	surface receptor	3.6582	7.58465	2.08899	1.0628	2.69359e-05	4.14045	3.29127	9.12975	7.74878	0.251829	0.943023	1
Rpl10	ribosomal protein L10	other	13.0851	26.9891	2.07943	1.05618	0.00570125	14.3844	14.0895	41.802	23.8091	1.15497	7.79807
Ehd3	EH domain containing 3; PAST3, Ehd2; Spatio-temporal regulation of EGFR signaling by the Eps15 homology domain-containing protein 3 (EHD3). The epidermal growth factor (EGF) receptor EGFR is a major receptor tyrosine kinase whose role in gliomagenesis is well established. We have recently identified EHD3 [Eps15 homology (EH) domain-containing protein 3], an endocytic trafficking regulatory protei…	protein trafficking	4.85893	10.001	2.07297	1.0517	2.63638e-05	5.4057	3.78815	13.5181	8.91159	0.535429	1.80049	1
Gadd45g	growth arrest and DNA-damage-inducible, gamma	signal transducer	5.45253	11.1072	2.05184	1.03692	0.00113571	6.39723	4.49071	10.9972	11.7815	0.550432	0.36172
Cd244a	CD244 natural killer cell receptor 2B4; 2B4, NAIL, NKR2B4, Nmrk, SLAMF4;	surface receptor	2.72826	5.46896	2.01797	1.0129	1.37668e-05	3.1381	2.6426	6.01699	5.20467	0.216175	0.274072

## Sheet: Downregulated pro-B
Dataset EV1: Downregulated genes in ex vivo sorted Meox2-Cre Pax5(Jak2/+) vs Meox2-Cre Pax5(+/+) pro-B cells, determined by RNA-seq
Gene	Gene description	Functional annotation	Mean TPM	Mean TPM	Fold downreg.	Log2-fold downreg.	Adjusted P value	TPM 99560	TPM 99561	TPM 99563	TPM 99564	SEM (TPM)	SEM (TPM	Activated Pax5 target
			Pax5(+/+)	Pax5(Jak2/+)	(+/+) / (Jak2/+)	(+/+) / (Jak2/+)		Pax5(+/+)	Pax5(+/+)	Pax5(Jak2/+)	Pax5(Jak2/+)	Pax5(+/+)	Pax5(Jak2/+)	genes in pro- B cells
Col5a3	collagen, type V, alpha 3; The a3(V) chain is poorly characterized among type V collagen chains. Pro-a3(V) collagen is expressed in newly synthesized bone as well as in the superficial fascia of developing muscle. The matrix containing the pro-a3(V) chain may therefore be needed for the initiation of wound healing.	other	5.79768	0.213515	-26.9978	-4.75477	1.05631e-54	5.2817	5.64908	0.130793	0.24087	0.348802	0.0421438	1
Enpep	glutamyl aminopeptidase (aminopeptidase A); BP1, APA, Bp-1/6C3, Ly-51, Ly51, CD249, gp160; While mice homozygous for the BP-1 mutation did not express detectable BP-1 protein or enzyme activity, they developed normally, generated normal numbers of T and B cells, exhibited integrity of Ab responses to both thymus-dependent and -independent Ags, and produced normal serum Ig levels. Phenotypic analy…	surface receptor	20.3846	1.6612	-12.1649	-3.60465	9.28563e-80	22.2219	23.6	1.95402	1.77427	2.55753	0.209471	1
Serpina3n	serine (or cysteine) peptidase inhibitor, clade A, member 3N; Spi2-2, Spi2.2, Spi2/eb.4; Serpina3n accelerates tissue repair in a diabetic mouse model of delayed wound healing; The serine protease inhibitor SerpinA3N attenuates neuropathic pain by inhibiting T cell-derived leukocyte elastase.	other	5.0135	0.6777	-7.34776	-2.8773	6.22509e-13	4.05639	5.03993	0.657274	0.756524	0.545112	0.0409078	1
Rd3l	Rd3l retinal degeneration 3-like; no literature	unknown	9.71609	1.7021	-5.74193	-2.52154	2.84941e-07	9.23539	8.49753	1.50067	0.829094	0.875925	0.57113
Pinlyp	phospholipase A2 inhibitor and LY6/PLAUR domain containing; no literature	unknown	5.86317	1.1285	-5.17688	-2.37208	9.50582e-05	5.5481	5.69468	1.25152	1.00835	0.245456	0.0702115	1
Spsb4	splA/ryanodine receptor domain and SOCS box containing 4; SPRY domain-containing SOCS box protein 4; belong to the SOCS box family of E3 ubiquitin ligases; iNOS was polyubiquitinated and degraded in a proteasome-dependent manner when SPSB1, SPSB2, or SPSB4 was expressed	protein turnover	13.6239	2.97911	-4.54478	-2.18421	3.19704e-26	15.5839	12.0028	3.22342	2.87391	1.04757	0.122551	1
Hdac11	histone deacetylase 11; HD11; Histone deacetylase 11: A novel epigenetic regulator of myeloid derived suppressor cell expansion and function. Divergent roles of histone deacetylase 6 (HDAC6) and histone deacetylase 11 (HDAC11) on the transcriptional regulation of IL10 in antigen presenting cells.	transcription regulator	33.476	7.34343	-4.53908	-2.1824	1.00739e-70	34.5804	33.1054	7.73858	6.61973	0.5621	0.362359	1
Scd1	acyl-CoA desaturase 1; asebia; delta(9)-desaturase 1; delta-9 desaturase 1; fatty acid desaturase 1; Scd1 catalyses the transformation of saturated fatty acids into monounsaturated fatty acids (e.g., oleic acid)	metabolism	11.0244	2.58429	-4.23347	-2.08184	9.00593e-05	11.156	13.6078	4.0373	2.06531	1.53095	0.736322	1
Itgb4	integrin, beta 4; CD104; SYK interaction with ITGbeta4 suppressed by Epstein-Barr virus LMP2A modulates migration and invasion of nasopharyngeal carcinoma cells.	surface receptor	6.51292	2.48394	-2.60554	-1.38158	1.98617e-16	6.52664	5.98997	2.77682	2.50576	0.298042	0.175734	1
Prg3	proteoglycan 3; eosinophil major basic protein homolog; prepro-MBPH; prepro-major basic protein homolog; a novel p53-inducible apoptogenic gene, PRG3, encodes a homologue of the apoptosis-inducing factor (AIF);	other	7.49549	2.9322	-2.55375	-1.35262	0.00390841	6.27613	7.42255	2.16609	2.54858	0.725969	0.585367	1
Fxyd6	FXYD domain containing ion transport regulator 6	transporter	104.293	41.1365	-2.52209	-1.33462	1.38474e-36	111.942	90.5374	43.5902	36.3237	6.89198	2.40658	1
Cd36	CD36 molecule (thrombospondin receptor); BDPLT10, CHDS7, FAT, GP3B, GP4, GPIV, PASIV, SCARB3; CD36 antigen (collagen type I receptor, thrombospondin receptor); GPIIIB; PAS IV; PAS-4 protein; cluster determinant 36; fatty acid translocase; glycoprotein IIIb; leukocyte differentiation antigen CD36; platelet glycoprotein 4; platelet glycoprotein IV; scavenger receptor class B, member 3; function of …	surface receptor	14.4045	5.70495	-2.51272	-1.32925	1.85417e-12	15.1366	10.5272	5.11827	5.5698	2.06001	0.383734	1
Grb7	growth factor receptor-bound protein 7; B47; GRB7 adapter protein; Growth factor receptor-bound protein 7 (GRB7 adapter protein) (Epidermal growth factor receptor GRB-7); epidermal growth factor receptor GRB-7; growth factor receptor-bound protein 7; Grb7 family adaptor molecules consist of Grb7, Grb10 and Grb14, each of which has several splicing variants. Grb7 is a multidomain intracellular sig…	signal transducer	126.385	50.7021	-2.48213	-1.31158	3.54674e-09	116.885	117.691	42.7362	47.0288	9.10012	5.95011	1
Fcna	ficolin A; Fcn1; Human ficolin-2 (FCN-2) and mouse ficolin-A (FCN-A, a ficolin-2-like molecule in mouse) are activators of the lectin complement pathway, present in normal plasma and usually associated with infectious diseases, but little is known about the role of FCN-A/2 in inflammatory bowel disease (IBD). Human ficolin-2 (FCN-2) and mouse ficolin-A (FCN-A, a ficolin-2-like molecule in mouse) …	secreted	7.05475	2.83692	-2.47563	-1.30779	0.000357652	6.15051	8.32966	2.77482	2.7946	0.655802	0.0525189
Lgr5	leucine-rich repeat-containing G protein-coupled receptor 5; Wnt agonists of the R-spondin family provide potent growth stimuli for crypts in vivo and in vitro. Independently, Lgr5 was found as an exquisite marker for these crypt stem cells. The story has come full circle with the finding that the stem cell marker Lgr5 constitutes the receptor for R-spondins and occurs in complex with Frizzled/Lr…	surface receptor	28.9638	11.9573	-2.41211	-1.2703	1.39358e-34	28.2947	30.0025	11.1995	10.8929	0.526496	0.915327	1
Egfl6	EGF-like-domain, multiple 6; Maeg; EGF-like protein 6; MAM and EGF domains-containing gene protein; epidermal growth factor-like protein 6; EGFL6, a member of the epidermal growth factor (EGF) repeat superfamily proteins, induces angiogenesis by a paracrine mechanism in which EGFL6 is expressed in osteoblastic-like cells but promotes migration and angiogenesis of endothelial cells. Co-immunopreci…	secreted	6.91599	2.85971	-2.41001	-1.26904	1.611e-07	6.39723	6.71468	2.96078	2.53155	0.371513	0.168067	1
Pde9a	phosphodiesterase 9A; Phosphodiesterase 9A regulates central cGMP and modulates responses to cholinergic and monoaminergic perturbation in vivo	signal transducer	28.6629	11.9194	-2.39373	-1.25926	2.46008e-16	25.798	26.2393	12.7259	11.2595	2.64734	0.429619	1
Scn2b	sodium channel, voltage-gated, type II, beta subunit; Gm183, ATFB14; Loss of Na+ channel beta2 subunits is neuroprotective in a mouse model of multiple sclerosis. We induced non-relapsing EAE in Scn2b(+/+) and Scn2b(-/-) mice on the C57BL/6 background. Scn2b(-/-) mice display a dramatic reduction in EAE symptom severity and lethality as compared to wildtype, with significant decreases in axonal d…	transporter	11.447	4.96617	-2.29806	-1.20041	8.74094e-10	9.92239	10.4034	4.03034	4.56402	1.29156	0.686503	1
Edaradd	EDAR (ectodysplasin-A receptor)-associated death domain; crinkled; ectodysplasin-A receptor-associated adapter protein; ECTD11A, ECTD11B, ED3, EDA3 606603, Crinkled (Cr); EDA, EDAR, and EDARADD encode signaling molecules in the Eda/Edar/NF-?B signaling pathways, we also checked EDAR and EDARADD in this study. EDAR is a NF-kappaB-activating, death domain-containing member of the TNF receptor famil…	signal transducer	19.3394	8.42822	-2.28438	-1.19181	1.76262e-33	18.9935	18.4407	7.8361	7.91628	0.642429	0.552511	1
Aldh1l1	aldehyde dehydrogenase 1 family, member L1; 10-FTHFDH, 10-fTHF, FDH, FTHFD, Neut2; LDH1L1, a member of the aldehyde dehydrogenase superfamily of enzymes, catalyzes the conversion of 10-formyltetrahydrofolate to tetrahydrofolate and CO2. Based on the basic mechanism of ALDH converting aldehyde to carboxylic acid with by-product NADH, we suggested that ALDH1L1 may contribute to ATP production using…	metabolism	5.49802	2.41255	-2.2592	-1.17581	0.000115431	5.95794	5.62846	3.1288	2.61301	0.31013	0.481934	1
Tmem132e	transmembrane protein 132E; DFNB99; Whole-Exome Sequencing Identifies a Variant in TMEM132E Causing Autosomal-Recessive Nonsyndromic Hearing Loss DFNB99.	unknown	121.952	55.8976	-2.17435	-1.12058	0.01807	103.661	102.345	41.0245	52.3283	18.9529	9.78154	1
Dkk3	dickkopf WNT signaling pathway inhibitor 3; UNQ258/PRO295, REIC, RIG	secreted	9.38504	4.38927	-2.12844	-1.08979	8.42859e-09	8.75986	9.07077	3.56283	4.56949	0.478221	0.434569	1
Cep164	centrosomal protein 164kDa; NPHP15; Centrosome forms the backbone of cell cycle progression mechanism. Nephronophthisis-associated CEP164 regulates cell cycle progression, apoptosis and epithelial-to-mesenchymal transition.centrosomal protein 164 (CEP164) regulates both cilia and the DNA damage response in the autosomal recessive polycystic kidney disease nephronophthisis.This study reveals a nov…	cell cycle	102.791	48.0451	-2.12798	-1.08948	8.24362e-38	103.672	89.1672	47.7064	47.6477	7.62408	0.368469	1
Map7	microtubule-associated protein 7 (Mtap7); essential role for microtubule stabilization in spermatogenesis	cytoskeleton	68.745	32.5609	-2.10079	-1.07093	1.00583e-30	66.4181	64.9085	28.2305	34.1666	3.11239	2.1892	1
Gchfr	GTP cyclohydrolase I feedback regulator; GFRP, HsT16933, P35; GTP cyclohydrolase I (GTPCH) is the rate-limiting enzyme for biosynthesis of tetrahydrobiopterin (BH4), an obligate cofactor for NO synthases and aromatic amino acid hydroxylases. BH4 can limit its own synthesis by triggering decameric GTPCH to assemble in an inhibitory complex with two GTPCH feedback regulatory protein (GFRP) pentamer…	metabolism	10.8821	5.2996	-2.04636	-1.03306	0.0294457	9.65845	9.91363	5.26524	4.84825	1.09858	0.271055	1
Polm	polymerase (DNA directed), mu; Pol Mu, Tdt-N; DNA-directed DNA/RNA polymerase mu; Pol iota; polymerase (DNA-directed), mu; terminal transferase polymerase (DNA directed), mu	other	18.9565	9.31678	-2.02476	-1.01775	6.22509e-13	16.7787	20.6079	9.13611	9.38322	1.13629	0.0913842	1
Ehd2	EH-domain containing 2; PAST homolog 2; PAST2; ferlins are calcium-sensing, C2 domain-containing proteins involved in vesicle trafficking; Fer1L5 protein binds directly to the endocytic recycling proteins EHD1 and EHD2 and that the second C2 domain in Fer	protein trafficking	137.527	67.6511	-2.02374	-1.01703	3.25312e-24	127.262	126.464	62.441	64.5452	10.6668	4.20207	1
Camk1g	calcium/calmodulin-dependent protein kinase I gamma; CLICK3, CLICKIII, VWS1, CaMKIgamma; Ca(2+) signaling plays a central role in activity-dependent regulation of dendritic arborization, but key molecular mechanisms downstream of calcium elevation remain poorly understood. Here we show that the C-terminal region of the Ca(2+)/calmodulin-dependent protein kinase CLICK-III (CL3)/CaMKIgamma, a membr…	signal transducer	23.2017	11.4224	-2.02182	-1.01565	1.3692e-12	24.6691	20.8072	10.8009	10.5457	1.20737	0.752709
