# Supplementary material for: The PAX5‐JAK2 translocation acts as dual‐hit mutation that promotes aggressive B‐cell leukemia via nuclear STAT5 activation
Source: EMBO J. 2022 Feb 14;41(7):e108397. doi: 10.15252/embj.2021108397 (PMC8982625; doi:10.15252/embj.2021108397)
Supplement: Supplementary file 5 — Dataset EV2 [file EMBJ-41-e108397-s012.xlsx]

## Sheet: Pax5-activated genes
Dataset EV2: Pax5-activated genes in ex vivo sorted Pax5(+/+) [WT] vs Pax5(–/–) [KO] pro-B cells, determined by RNA-seq
Gene (mm9)	Gene description	Functional annotation	Pax5 binding	Mean TPM	Mean TPM	Fold activation	Log2-fold activation	Adjusted	TPM 38492	TPM 38496	TPM 38497	TPM 38493	TPM 38494	SEM (TPM)	SEM (TPM)	Ingenuity annotation	Ingenuity description
				WT pro-B	KO pro-B	WT / KO	WT / KO	P value	WT pro-B	WT pro-B	WT pro-B	KO pro-B	KO pro-B	WT pro-B	KO pro-B
Heyl	Hey3, Hrt3, bHLHb33, hesr3; The Hairy/Enhancer-of-split-related with YRPW-like motif (HEY) family of proteins are transcriptional repressors and downstream effectors of Notch signaling. Members of the Hes and Hey families of basic helix-loop-helix transcription factors are regarded as Notch target genes that generally inhibit neuronal differentiation of neural progenitor cells.	transcription regulator	Pax5 bound	50.6431	0.0163401	-419.324	-8.71192	1.43089e-77	36.9621	66.1467	48.8207	0.0326801	0	8.474	0.0163401	transcription regulator	hes related family bHLH transcription factor with YRPW motif-like
Lgr5	leucine-rich repeat-containing G protein-coupled receptor 5; Wnt agonists of the R-spondin family provide potent growth stimuli for crypts in vivo and in vitro. Independently, Lgr5 was found as an exquisite marker for these crypt stem cells. The story has come full circle with the finding that the stem cell marker Lgr5 constitutes the receptor for R-spondins and occurs in complex with Frizzled/Lr…	surface receptor	Pax5 bound	22.5092	0.0173982	-200.33	-7.64624	2.15898e-60	19.163	19.3747	28.9899	0	0.0347965	3.24092	0.0173982	transmembrane receptor	leucine rich repeat containing G protein-coupled receptor 5
Grb7	growth factor receptor-bound protein 7; B47; GRB7 adapter protein; Growth factor receptor-bound protein 7 (GRB7 adapter protein) (Epidermal growth factor receptor GRB-7); epidermal growth factor receptor GRB-7; growth factor receptor-bound protein 7; Grb7 family adaptor molecules consist of Grb7, Grb10 and Grb14, each of which has several splicing variants. Grb7 is a multidomain intracellular sig…	signal transducer	Pax5 bound	87.7597	0.260353	-174.914	-7.4505	1.49948e-89	70.5708	117.966	74.7426	0.247153	0.273552	15.1509	0.0131996	other	growth factor receptor bound protein 7
Fxyd6	FXYD domain containing ion transport regulator 6	transporter	Pax5 bound	86.9665	0.242733	-169.221	-7.40277	1.20069e-87	82.8087	93.2062	84.8845	0.165297	0.320168	3.1769	0.0774355	ion channel	FXYD domain containing ion transport regulator 6
Asb2	ankyrin repeat and SOCS box-containing 2; ASB2 is the specificity subunit of an E3 ubiquitin ligase complex; ASB2 targets the actin-binding proteins filamin A and B for proteasomal degradation	protein turnover	Pax5 bound	47.1174	0.128292	-157.75	-7.30149	6.07212e-67	50.7874	55.4898	35.075	0.165174	0.0914086	6.17232	0.0368829	transcription regulator	ankyrin repeat and SOCS box containing 2
Cacna1e	calcium channel, voltage-dependent, R type, alpha 1E subunit	transporter	Pax5 bound	9.51677	0.0219706	-151.106	-7.23942	2.60147e-65	6.08296	11.316	11.1513	0.0116647	0.0322765	1.71756	0.0103059	ion channel	calcium voltage-gated channel subunit alpha1 E
Cd19	CD19 molecule CD19 molecule	surface receptor	Pax5 bound	787.898	5.70304	-121.092	-6.91996	0	739.162	776.09	848.441	6.93109	4.475	32.094	1.22805	transmembrane receptor	CD19 molecule
Enpep	glutamyl aminopeptidase (aminopeptidase A); BP1, APA, Bp-1/6C3, Ly-51, Ly51, CD249, gp160; While mice homozygous for the BP-1 mutation did not express detectable BP-1 protein or enzyme activity, they developed normally, generated normal numbers of T and B cells, exhibited integrity of Ab responses to both thymus-dependent and -independent Ags, and produced normal serum Ig levels. Phenotypic analy…	surface receptor	Pax5 bound	12.4387	0.0194779	-109.583	-6.77588	2.27798e-44	12.7277	12.9849	11.6036	0	0.0389558	0.424118	0.0194779	peptidase	glutamyl aminopeptidase
Cnn1	calponin 1; CN, CnnI; HEL-S-14, SMCC, Sm-Calp 600; Calponin is a calcium binding protein. Calponin tonically inhibits the ATPase activity of myosin in smooth muscle. Phosphorylation of calponin by a protein kinase, which is dependent upon calcium binding to calmodulin, releases the calponin's inhibition of the smooth muscle ATPase. Calponin1 inhibits dilated cardiomyopathy development in mice thr…	cytoskeleton	Pax5 bound	26.7308	0.0951625	-94.8613	-6.56775	1.50703e-43	26.6995	31.9987	21.4943	0.149075	0.0412497	3.03242	0.0539128	other	calponin 1
Pde9a	phosphodiesterase 9A; Phosphodiesterase 9A regulates central cGMP and modulates responses to cholinergic and monoaminergic perturbation in vivo	signal transducer	Pax5 bound	22.1356	0.071757	-86.4761	-6.43423	1.22516e-37	13.0664	27.0747	26.2657	0.143514	0	4.5406	0.071757	enzyme	phosphodiesterase 9A
Cd72	CD72 molecule; B-cell differentiation antigen CD72; lymphocyte antigen 32; Ly-19, Ly-32, Ly-m19, Lyb-2; The inhibitory coreceptors CD22 and CD72 downmodulate B-cell receptor (BCR) signaling and function as a molecular switch, determining whether antigen-stimulated B cells undergo apoptosis or proliferation. These coreceptors carry an intrinsic property for associating with the BCR, and this assoc…	surface receptor	Pax5 bound	181.496	1.68812	-82.8268	-6.37203	4.82219e-155	164.945	165.081	214.463	1.57665	1.79959	16.4832	0.11147	transmembrane receptor	CD72 molecule
Mgst1	microsomal glutathione S-transferase 1; Microsomal glutathione transferase 1 (MGST1) is a membrane bound enzyme involved in the detoxification of reactive electrophiles and protection of membranes from oxidative stress. The enzyme displays an unusual and broad subcellular distribution with especially high levels in the endoplasmic reticulum (ER) and outer mitochondrial membrane (OMM).	metabolism	Pax5 bound	34.9368	0.0434587	-82.3095	-6.36299	1.4471e-34	35.0441	32.1321	37.6341	0	0.0869174	1.5892	0.0434587	enzyme	microsomal glutathione S-transferase 1
Ttll11	tubulin tyrosine ligase-like family, member 11; polyglutamylase; tubulin polyglutamylase TTLL11; addition of tyrosine, polyglycine, or polyglutamine to residues near the carboxyl terminus of tubulin	metabolism	Pax5 bound	27.3534	0.174842	-80.5415	-6.33166	3.04174e-64	21.9821	33.1179	26.9602	0.0928276	0.256857	3.22064	0.0820147	enzyme	tubulin tyrosine ligase like 11
Pcp4l1	Purkinje cell protein 4-like 1; IQM1; Purkinje cell protein 4-like 1 (Pcp4l1) is a small neuronal IQ motif protein closely related to the calmodulin-binding protein Pcp4/PEP-19. PEP-19 interacts with calmodulin via its IQ motif to inhibit calmodulin-dependent enzymes and we hypothesized Pcp4l1 would have similar properties. Pcp4l1 may be a latent calmodulin inhibitor regulated by post-translation…	other	Pax5 bound	232.607	2.26236	-79.3153	-6.30953	4.1339e-147	231.043	269.89	196.889	1.97475	2.54996	21.0882	0.287605	other	Purkinje cell protein 4-like 1
Tmem132e	transmembrane protein 132E; DFNB99; Whole-Exome Sequencing Identifies a Variant in TMEM132E Causing Autosomal-Recessive Nonsyndromic Hearing Loss DFNB99.	unknown	Pax5 bound	130.218	1.35439	-78.935	-6.30259	2.6802e-188	127.726	149.019	113.909	1.37102	1.33777	10.2117	0.016628	other	transmembrane protein 132E
Bcar3	breast cancer anti-estrogen resistance 3; AND-34; NSP2, SH2D3B; SH2 domain-containing protein 3B; breast cancer anti-estrogen resistance protein 3; breast cancer antiestrogen resistance 3 protein; dJ1033H22.2 (breast cancer anti-estrogen resistance 3); novel SH2-containing protein 2 breast cancer anti-estrogen resistance 3 breast cancer anti-estrogen resistance 3	signal transducer	Pax5 bound	8.1835	0	-77.3051	-6.27249	6.512e-30	9.3235	6.6607	8.5663	0	0	0.792154	0	other	BCAR3, NSP family adaptor protein
Lef1	lymphoid enhancer-binding factor 1	transcription regulator	Pax5 bound	535.355	6.12809	-75.3927	-6.23635	5.63494e-249	481.255	595.147	529.664	7.63228	4.6239	33.0006	1.50419	transcription regulator	lymphoid enhancer binding factor 1
Col5a3	collagen, type V, alpha 3; The a3(V) chain is poorly characterized among type V collagen chains. Pro-a3(V) collagen is expressed in newly synthesized bone as well as in the superficial fascia of developing muscle. The matrix containing the pro-a3(V) chain may therefore be needed for the initiation of wound healing.	other	Pax5 bound	7.10709	0.0189015	-72.3897	-6.17771	2.35571e-31	11.9209	4.8359	4.56446	0.0243356	0.0134675	2.40818	0.00543405	other	collagen type V alpha 3 chain
Dkk3	dickkopf WNT signaling pathway inhibitor 3; UNQ258/PRO295, REIC, RIG	secreted	Pax5 bound	6.601	0	-66.7617	-6.06095	1.60795e-27	5.84611	7.17647	6.78042	0	0	0.394382	0	cytokine	dickkopf WNT signaling pathway inhibitor 3
Ehd2	EH-domain containing 2; PAST homolog 2; PAST2; ferlins are calcium-sensing, C2 domain-containing proteins involved in vesicle trafficking; Fer1L5 protein binds directly to the endocytic recycling proteins EHD1 and EHD2 and that the second C2 domain in Fer	protein trafficking	Pax5 bound	133.173	1.76803	-62.9836	-5.9769	4.59699e-134	153.57	128.974	116.973	2.27632	1.25973	10.771	0.508295	other	EH domain containing 2
Cldn4	claudin 4; CPE-R, CPER, CPETR, CPETR1, WBSCR8, hCPE-R, Cep-r, Cpetr, Cpetr1; Claudins (Clds) are crucial constituents of tight-junction strands in epithelial cells and have a central role in barrier functions. We show that Cld4 is unexpectedly expressed in normal thymic lymphocytes independently of tight junctions; Claudin-4 induction by E-protein activity in later stages of CD4/8 double-positive…	other	Pax5 bound	16.854	0.0678502	-58.5097	-5.8706	2.12037e-32	14.3246	21.1768	15.0606	0	0.1357	2.17183	0.0678502	transmembrane receptor	claudin 4
Alpl	Apk2, alkaline phosphatase, liver/bone/kidney	metabolism	Pax5 bound	186.559	1.81465	-56.9189	-5.83084	1.85643e-42	250.472	180.841	128.365	2.03566	1.59365	35.3649	0.221003	phosphatase	alkaline phosphatase, liver/bone/kidney
Ppap2b	phosphatidic acid phosphatase type 2B; Dri42, LPP3, PAP2B, VCIP, Lpp3, Ppab2b; Lipid phosphate phosphatase 3 (LPP3), encoded by the PPAP2B gene, is an integral membrane enzyme that dephosphorylates, and thereby terminates, the G-protein-coupled receptor-mediated signaling actions of lysophosphatidic acid (LPA) and sphingosine-1-phosphate. Mice with targeted inactivation of ppap2b in endothelial a…	signal transducer	Pax5 bound	10.3925	0.0727607	-53.655	-5.74564	1.75049e-32	7.28779	14.0206	9.86901	0.0936789	0.0518425	1.96114	0.0209182	phosphatase	phospholipid phosphatase 3
Speer2	spermatogenesis associated glutamate (E)-rich protein 4a; no literature	unknown		17.4183	0.0366561	-51.2054	-5.67822	1.33774e-25	15.8552	19.105	17.2946	0	0.0733122	0.940165	0.0366561	other	spermatogenesis associated glutamate (E)-rich protein 4A
Scd1	acyl-CoA desaturase 1; asebia; delta(9)-desaturase 1; delta-9 desaturase 1; fatty acid desaturase 1; Scd1 catalyses the transformation of saturated fatty acids into monounsaturated fatty acids (e.g., oleic acid)	metabolism	Pax5 bound	8.30423	0.0746173	-49.8183	-5.6386	4.83236e-40	9.42352	7.34261	8.14657	0.0306195	0.118615	0.605856	0.0439978	enzyme	stearoyl-CoA desaturase
Plxdc1	plexin domain containing protein 1, TEM7 related; TEM7; a novel transmembrane protein that is highly expressed in the tumor endothelium; the ligand nidogen interact with full length TEM7 on cell surface	surface receptor	Pax5 bound	99.1814	1.75498	-44.7013	-5.48224	3.82147e-118	82.1584	124.225	91.1604	1.47851	2.03144	12.7888	0.276464	other	plexin domain containing 1
Rsph1	Radial spoke head 1 homolog (Chlamydomonas); TSGA2 epididymal isoform; male meiotic metaphase chromosome-associated acidic protein; meichroacidin; radial spoke head 1 homolog; testis specific gene A2; testis-specific gene A2 protein;	unknown	Pax5 bound	43.6341	0.479726	-44.4027	-5.47257	1.35771e-38	38.3221	27.7622	64.8181	0.254697	0.704756	11.0219	0.225029	other	radial spoke head component 1
Smtnl2	smoothelin-like 2 smoothelin-like 2	cytoskeleton unknown	Pax5 bound	146.301	2.93971	-40.6313	-5.34452	3.57069e-103	105.336	196.733	136.833	3.44302	2.4364	26.8053	0.50331	other	smoothelin like 2
Sit1	Signaling threshold regulating transmembrane adaptor 1; SIT, SIT-R; Cooperative immunoregulatory function of the transmembrane adaptor proteins SIT and LAX. SHP2-interacting transmembrane adaptor protein (SIT), a novel disulfide-linked dimer regulating human T cell activation.	signal transducer	Pax5 bound	176.684	3.75527	-39.0323	-5.2866	1.02212e-96	206.738	175.158	148.155	4.43949	3.07106	16.9287	0.684218	other	signaling threshold regulating transmembrane adaptor 1
Polm	polymerase (DNA directed), mu; Pol Mu, Tdt-N; DNA-directed DNA/RNA polymerase mu; Pol iota; polymerase (DNA-directed), mu; terminal transferase polymerase (DNA directed), mu	other	Pax5 bound	7.24429	0.0420323	-38.6821	-5.27359	1.60201e-23	6.01694	4.71257	11.0034	0	0.0840647	1.91688	0.0420323	enzyme	DNA polymerase mu
Hivep3	Human immunodeficiency virus type I enhancer binding protein 3; KBP-1, KBP1, Krc, Rc, Schnurri-3, Shn3, Zas3; the large zinc finger protein ZAS3 is a critical modulator of osteoclastogenesis. Schnurri-3 regulates ERK downstream of WNT signaling in osteoblasts. Human immunodeficiency virus type 1 enhancer-binding protein 3 (Hivep3) suppresses osteoblast differentiation by inducing proteasomal degr…	transcription regulator	Pax5 bound	25.75	0.524581	-38.5836	-5.26991	8.22298e-77	17.32	36.1494	23.7806	0.6403	0.408861	5.52405	0.115719	transcription regulator	human immunodeficiency virus type I enhancer binding protein 3
Nkd2	naked cuticle homolog 2 (Drosophila) naked cuticle homolog 2 (Drosophila); mNkd2; naked-2; NKD2 is myristoylated; Naked2 antagonizes Wnt-beta-catenin activity by degrading Dishevelled-1 at the plasma membrane	signal transducer	Pax5 bound	13.9503	0.219127	-38.2805	-5.25854	4.69235e-43	11.632	17.3054	12.9136	0.183869	0.254386	1.71785	0.0352584	other	naked cuticle homolog 2
Zkscan16			Pax5 bound	5.2643	0.0146677	-37.9569	-5.24629	1.34319e-20	3.62535	5.42243	6.74512	0	0.0293354	0.904062	0.0146677	transcription regulator	zinc finger protein 483
Siglecg	inhbitory coreceptor for BCR-mediated signaling	surface receptor	Pax5 bound	112.146	2.47934	-37.3297	-5.22225	1.0311e-135	95.3693	98.9361	142.131	2.38497	2.57372	15.0281	0.094377	other	sialic acid binding Ig like lectin 10
F13a1			Pax5 bound	18.2921	0.344747	-35.7141	-5.15842	4.63339e-65	15.7987	19.2583	19.8194	0.188574	0.50092	1.25719	0.156173	enzyme	coagulation factor XIII A chain
Edaradd	EDAR (ectodysplasin-A receptor)-associated death domain; crinkled; ectodysplasin-A receptor-associated adapter protein; ECTD11A, ECTD11B, ED3, EDA3 606603, Crinkled (Cr); EDA, EDAR, and EDARADD encode signaling molecules in the Eda/Edar/NF-?B signaling pathways, we also checked EDAR and EDARADD in this study. EDAR is a NF-kappaB-activating, death domain-containing member of the TNF receptor famil…	signal transducer	Pax5 bound	18.5691	0.448079	-34.9721	-5.12813	3.30557e-112	16.6414	17.3485	21.7174	0.511783	0.384376	1.58733	0.0637037	other	EDAR associated death domain
Gm20743	predicted gene, 20743; no literature	unknown	Pax5 bound	7.40621	0	-34.7073	-5.11717	1.69411e-17	4.54476	7.11626	10.5576	0	0	1.7418	0	other	predicted gene, 20743
Bcat1	branched chain amino-acid transaminase 1_ cytosolic branched chain amino-acid transaminase 1, cytosolic	metabolism	Pax5 bound	41.9749	1.06159	-34.427	-5.10547	6.08659e-140	45.9766	39.4987	40.4495	1.24306	0.880127	2.01957	0.181464	enzyme	branched chain amino acid transaminase 1
Slit1	slit homolog 1 (Drosophila); MEGF4, SLIL1, SLIT-1, SLIT3; SLIT1 gene at human chromosome 10q24.1, SLIT2 gene at 4p15.31, and SLIT3 gene at 5q34-q35.1 encode large secreted proteins functioning as ligands for Roundabout (Robo) receptors. SLIT-ROBO signaling pathway is implicated in neurogenesis, angiogenesis, and immune response through the regulation of axonal guidance, endothelial cell migration…	secreted	Pax5 bound	21.5781	0.492215	-34.1975	-5.09582	1.98689e-88	17.2591	22.57	24.905	0.452406	0.532025	2.26221	0.0398093	other	slit guidance ligand 1
Dnase1l3	deoxyribonuclease I-like 3; DNasegamma, Dhp2, Lsd; Apoptotic DNA fragmentation may be a cooperative activity between caspase-activated deoxyribonuclease and the poly(ADP-ribose) polymerase-regulated DNAS1L3, an endoplasmic reticulum-localized endonuclease that translocates to the nucleus during apoptosis. Loss-of-function variant in DNASE1L3 causes a familial form of systemic lupus erythematosus.…	other	Pax5 bound	8.29138	0.155494	-32.9038	-5.04018	1.87287e-33	8.79702	8.99728	7.07986	0.200198	0.110791	0.608515	0.0447035	enzyme	deoxyribonuclease 1 like 3
Slc45a3			Pax5 bound	9.24119	0.17902	-31.399	-4.97265	6.04002e-36	8.86235	10.3307	8.53049	0.169944	0.188097	0.553131	0.00907618	transporter	solute carrier family 45 member 3
Ajuba	LIM domain-containing protein ajuba; protein ajuba; a Rac-PAK1-Ajuba feedback loop integrates spatiotemporal signaling with actin remodeling at cell-cell contacts and stabilizes preassembled cadherin complexes. Ajuba is required for Rac activation and maintenance of E-cadherin adhesion.	signal transducer	Pax5 bound	13.8568	0.302324	-31.0624	-4.9571	1.43779e-48	11.0965	15.1728	15.3013	0.253679	0.350969	1.38069	0.0486451	transcription regulator	ajuba LIM protein
Sertad4	SERTA domain containing 4; no literature	unknown	Pax5 bound	27.1602	0.678802	-30.5096	-4.93119	1.33955e-54	17.9815	36.4405	27.0587	0.82741	0.530193	5.32889	0.148608	other	SERTA domain containing 4
Fcrla	Fc receptor-like A; FCRL, FCRL1, FREB, Fcrlm1, Fcrx, Freb1, mFREB, mFcrX; Fc receptor homolog expressed in B cells (FREB); Fc receptor related protein X; Fc receptor-like and mucin-like 1; fc receptor homolog expressed in B-cells; fc receptor-like protein; fc receptor-related protein X; FCRLA is a resident endoplasmic reticulum protein that associates with intracellular Igs, IgM, IgG and IgA; FCR…	protein trafficking	Pax5 bound	116.498	1.34968	-30.4949	-4.93049	2.17114e-19	160.487	59.97	129.037	0.943353	1.75601	29.6863	0.40633	other	Fc receptor like A
1700027J07Rik			Pax5 bound	37.9065	0.790863	-30.3762	-4.92487	1.8241e-32	21.8591	37.1376	54.7227	1.11778	0.463942	9.4947	0.326921	other	RIKEN cDNA 1700027J07 gene
Ikzf3	IKAROS family zinc finger 3 (Aiolos) IKAROS family zinc finger 3 (Aiolos)	transcription regulator	Pax5 bound	21.9579	0.517208	-30.0071	-4.90723	2.31883e-43	22.462	11.7576	31.654	0.614399	0.420016	5.74912	0.0971918	transcription regulator	IKAROS family zinc finger 3
Reep2			Pax5 bound	18.0897	0.405027	-28.3241	-4.82396	1.69924e-35	14.9887	22.7604	16.5201	0.384492	0.425561	2.37679	0.0205345	other	receptor accessory protein 2
Spsb4	splA/ryanodine receptor domain and SOCS box containing 4; SPRY domain-containing SOCS box protein 4; belong to the SOCS box family of E3 ubiquitin ligases; iNOS was polyubiquitinated and degraded in a proteasome-dependent manner when SPSB1, SPSB2, or SPSB4 was expressed	protein turnover	Pax5 bound	6.31833	0.0698998	-26.6485	-4.73598	3.82584e-18	3.85746	8.90198	6.19554	0.0663559	0.0734436	1.45752	0.00354386	other	splA/ryanodine receptor domain and SOCS box containing 4
Faim3	Fas apoptotic inhibitory molecule 3; FcmuR, Toso; The Fc receptor for IgM (FcmuR) is identical to Toso or Fas inhibitory molecule 3 (FAIM3). The surface receptor Toso/Faim3 has been linked to apoptosis, IgM binding, and innate immune responses.	surface receptor	Pax5 bound	7.44144	0.0549719	-25.9085	-4.69535	7.53048e-17	5.77455	9.24498	7.30479	0	0.109944	1.00416	0.0549719	other	Fc fragment of IgM receptor
Uchl1	ubiquitin carboxyl-terminal esterase L1 (ubiquitin thiolesterase) ubiquitin carboxyl-terminal esterase L1 (ubiquitin thiolesterase)	protein turnover	Pax5 bound	237.743	7.71872	-25.6652	-4.68174	1.83395e-79	297.497	231.475	184.257	8.00575	7.4317	32.8393	0.287025	peptidase	ubiquitin C-terminal hydrolase L1
Otub2	OTU domain, ubiquitin aldehyde binding 2	protein turnover	Pax5 bound	57.0791	1.93047	-25.5586	-4.67574	4.39399e-108	54.2248	47.9682	69.0443	2.27243	1.58852	6.24926	0.341954	enzyme	OTU deubiquitinase, ubiquitin aldehyde binding 2
Ankrd33b	Ankyrin repeat domain 33B	unknown	Pax5 bound	24.0403	0.520643	-24.4324	-4.61072	4.19232e-22	12.0888	33.5332	26.4988	0.602829	0.438458	6.31135	0.0821852	other	ankyrin repeat domain 33B
Gsn	Gelsolin	cytoskeleton	Pax5 bound	330.175	12.096	-23.1483	-4.53284	6.07585e-98	385.793	321.911	282.822	9.88048	14.3115	30.0112	2.21549	other	gelsolin
Tnfrsf19	tumor necrosis factor receptor superfamily_ member 19 tumor necrosis factor receptor superfamily, member 19	surface receptor	Pax5 bound	93.8507	3.67415	-22.3433	-4.48177	1.16558e-107	80.1518	98.1866	103.214	4.77462	2.57368	7.0015	1.10047	transmembrane receptor	TNF receptor superfamily member 19
BC048943	Rd3l retinal degeneration 3-like; no literature	unknown	Pax5 bound	8.40799	0	-21.0358	-4.39477	4.62474e-12	10.3156	7.8328	7.0756	0	0	0.97852	0	other	retinal degeneration 3 like
Cplx2	Complexin 2; synaptic exocytosis-regulating molecule complexin 2; complexins (Cplxs), which play roles in regulating membrane fusion in synaptic vesicle exocytosis	protein trafficking	Pax5 bound	957.296	40.5276	-20.8798	-4.38404	1.29992e-145	986.238	1075.59	810.065	41.5299	39.5253	78.0031	1.00229	other	complexin 2
Bfsp2	beaded filament structural protein 2, phakinin	cytoskeleton	Pax5 bound	539.878	22.5802	-20.697	-4.37135	2.99184e-118	586.141	551.94	481.552	19.5274	25.633	30.7886	3.05282	other	beaded filament structural protein 2
Cd97	Cd97 antigen; TM7LN1; Expression and prognostic value of CD97 and its ligand CD55 in pancreatic cancer.CD97 is a tumor-associated adhesion-class G-protein-coupled receptor involved in modulating cell migration. CD97 inhibits cell migration in human fibrosarcoma cells by modulating TIMP-2/MT1- MMP/MMP-2 activity--role of GPS autoproteolysis and functional cooperation between the N- and C-terminal …	surface receptor	Pax5 bound	186.496	8.06359	-20.6229	-4.36618	3.04522e-198	182.002	192.21	185.275	8.24078	7.88639	3.00925	0.177192	G-protein coupled receptor	adhesion G protein-coupled receptor E5
Scn4a	sodium channel, voltage-gated, type IV, alpha subunit	transporter	Pax5 bound	6.09255	0.224038	-20.4595	-4.3547	3.57932e-42	5.10453	6.68154	6.49159	0.224472	0.223603	0.497045	0.0004341	ion channel	sodium voltage-gated channel alpha subunit 4
Nuak1	NUAK family, SNF1-like kinase, 1; ARK5, Omphk1; NUAK1 and NUAK2 genes encode kinases, members of the AMPK-related kinases (ARK) gene family. Both NUAK1 and NUAK2 are known targets of the serine threonine kinase LKB1, a tumor suppressor involved in regulating cell polarity. NUAK1 (NUAK family SnF1-like kinase-1) and NUAK2 protein kinases are activated by the LKB1 tumour suppressor and have been im…	signal transducer	Pax5 bound	14.3458	0.622397	-19.5276	-4.28744	2.21531e-50	11.2031	15.6899	16.1444	0.885451	0.359344	1.57681	0.263053	kinase	NUAK family kinase 1
Arc			Pax5 bound	13.2678	0.491455	-19.1152	-4.25665	5.3199e-29	8.27822	19.3236	12.2016	0.580999	0.401911	3.23279	0.089544	other	activity regulated cytoskeleton associated protein
Tmprss3	Tmprss3 ?? transmembrane protease, serine 3;	protein turnover	Pax5 bound	29.4944	1.27683	-18.6368	-4.22008	1.26341e-43	30.2155	19.5556	38.712	1.64391	0.909753	5.5417	0.36708	peptidase	transmembrane serine protease 3
Slc12a3	solute carrier family 12, member 3; NCC, NCCT, TSC; Gitelman syndrome (GS) is a rare autosomal recessive renal tubular disease, caused by mutations in the SLC12A3 gene, which encodes the renal thiazide-sensitive Na/Cl cotransporter (NCCT) in the distal renal tubule.	transporter	Pax5 bound	12.3885	0.575131	-17.2141	-4.10552	4.31776e-43	11.1302	12.3844	13.6509	0.62852	0.521741	0.727665	0.0533896	transporter	solute carrier family 12 member 3
Apbb1	amyloid beta (A4) precursor protein-binding, family B, member 1, Fe65, Rir, the adaptor protein Fe65 attenuates Notch1 signaling via the accelerated degradation of the membrane-tethered Notch1 in the cytoplasm; Fe65 also suppresses Notch1 transcriptional activity via the dissociation of the Notch1-IC-recombining binding protein suppressor of hairless (RBP)-Jk complex within the nucleus; Notch1-IC…	transcription regulator	Pax5 bound	28.1144	1.33969	-17.1757	-4.10229	1.441e-48	22.6839	37.6927	23.9665	1.49226	1.18712	4.80345	0.152567	transcription regulator	amyloid beta precursor protein binding family B member 1
Cabp4	calcium binding protein 4; CSNB2B; CaBP4 is a calmodulin-like neuronal calcium-binding protein that is crucial for the development and/or maintenance of the cone and rod photoreceptor synapse; CaBP4 is important for normal synaptic function, probably through regulation of Ca(2+) influx and neurotransmitter release in photoreceptor synaptic terminals.	signal transducer	Pax5 bound	16.316	0.6994	-16.7913	-4.06964	1.59439e-26	12.9001	18.2851	17.7628	0.826832	0.571968	1.71459	0.127432	other	calcium binding protein 4
Cd36	CD36 molecule (thrombospondin receptor); BDPLT10, CHDS7, FAT, GP3B, GP4, GPIV, PASIV, SCARB3; CD36 antigen (collagen type I receptor, thrombospondin receptor); GPIIIB; PAS IV; PAS-4 protein; cluster determinant 36; fatty acid translocase; glycoprotein IIIb; leukocyte differentiation antigen CD36; platelet glycoprotein 4; platelet glycoprotein IV; scavenger receptor class B, member 3; function of …	surface receptor	Pax5 bound	27.9626	0.37477	-16.5217	-4.04629	2.90891e-10	43.3981	17.772	22.7176	0.603438	0.146102	7.84871	0.228668	transmembrane receptor	CD36 molecule
Srpk3	SRSF protein kinase 3_ Stk23 SRSF protein kinase 3, Stk23, MSSK1	signal transducer	Pax5 bound	7.59725	0.238435	-16.4409	-4.03921	3.3861e-16	8.57863	4.23853	9.97458	0.226347	0.250524	1.72703	0.0120885	kinase	SRSF protein kinase 3
Kif19a	kinesin family member 19A; KIF 19A, KIF19A; KIF19A is a microtubule-depolymerizing kinesin for ciliary length control. KIF19A had ATP-dependent microtubule-depolymerizing activity mainly at the plus end of microtubules.	cytoskeleton	Pax5 bound	9.96704	0.486082	-15.3917	-3.94408	3.58523e-24	6.01174	12.6606	11.2288	0.733413	0.238751	2.02038	0.247331	enzyme	kinesin family member 19
Slamf7	SLAM family member 7; CD319, CRACC, CS1; Signaling lymphocytic activation molecule F7 (SLAMF7) is a receptor present on immune cells, including natural killer (NK) cells. It is also expressed on multiple myeloma (MM) cells. Immune cell inhibition by SLAMF7 is mediated by a mechanism requiring src kinases, CD45, and SHIP-1 that is defective in multiple myeloma cells. CS1 (SLAMF7) inhibits producti…	surface receptor	Pax5 bound	121.895	7.40789	-14.7711	-3.88471	2.305e-155	120.789	113.535	131.361	7.93227	6.8835	5.17553	0.524389	other	SLAM family member 7
Tnk2	tyrosine kinase, non-receptor, 2	signal transducer	Pax5 bound	49.7195	3.04456	-14.5638	-3.86432	4.49509e-116	49.7763	47.4537	51.9286	3.29199	2.79712	1.29211	0.247434	kinase	tyrosine kinase non receptor 2
Ppm1e			Pax5 bound	11.7542	0.680259	-14.546	-3.86255	2.35788e-54	8.96233	12.2314	14.0688	0.750499	0.610018	1.49331	0.0702406	phosphatase	protein phosphatase, Mg2+/Mn2+ dependent 1E
Ankrd6	ankyrin repeat domain 6; diversin; Ankrd6 is related to the Drosophila gene Diego, which interacts with Flamingo in the regulation of planar cell polarity; Ankyrin repeat domain 6 (ANKRD6) is a ubiquitous protein that associates with early development in mammals and is highly expressed in the brain, spinal cord, and heart of humans. Centrosomal localization of Diversin and its relevance to Wnt si…	signal transducer	Pax5 bound	14.7618	0.82509	-14.5193	-3.8599	4.02033e-48	10.4352	16.4477	17.4024	0.799412	0.850769	2.18077	0.0256786	transcription regulator	ankyrin repeat domain 6
Erc1			Pax5 bound	8.45371	0.514455	-14.3692	-3.84491	3.68436e-56	7.78658	9.5147	8.05986	0.646293	0.382616	0.536328	0.131838	other	ELKS/RAB6-interacting/CAST family member 1
Bcl6b	B cell CLL/lymphoma 6, member B; Bazf, BAZF, ZBTB28, ZNF62; 1. B cell CLL/lymphoma 6 member B inhibits hepatocellular carcinoma metastases in vitro and in mice. B cell CLL/lymphoma 6 member B (BCL6B) is a novel tumor suppressor silenced in human cancer.	transcription regulator	Pax5 bound	5.58651	0.270925	-13.9024	-3.79726	1.49133e-19	3.58485	6.95944	6.21523	0.302611	0.239238	1.02363	0.0316862	transcription regulator	B cell CLL/lymphoma 6B
Atp1b1	ATPase, Na+/K+ transporting, beta 1 polypeptide; Sodium/potassium-transporting ATPase subunit beta-1 elongs to the family of Na+/K+ and H+/K+ ATPases beta chain proteins, and to the subfamily of Na+/K+-ATPases. Na+/K+-ATPase is an integral membrane protein responsible for establishing and maintaining the electrochemical gradients of Na and K ions across the plasma membrane.	transporter	Pax5 bound	236.98	14.7855	-13.8755	-3.79447	2.41639e-94	222.53	246.351	242.058	11.7227	17.8483	7.33037	3.06281	transporter	ATPase Na+/K+ transporting subunit beta 1
Cd38	DP-ribosyl cyclase 1; ADP-ribosyl cyclase/cyclic ADP-ribose hydrolase; CD38 antigen (p45); NAD(+) nucleosidase; cADPr hydrolase 1; cyclic ADP-ribose hydrolase 1; CD38 is a glycosylated membrane protein with ectonucleotidase properties.	surface receptor	Pax5 bound	7.97752	0.430421	-13.545	-3.75968	2.36319e-26	7.52506	7.17315	9.23436	0.39561	0.465233	0.636576	0.0348116	enzyme	CD38 molecule
Pdcd1	PD-1_ programmed cell death 1; CD279, PD-1, PD1, SLEB2, hPD-1, hPD-l; programmed cell death protein 1; protein PD-1; PD-1, programmed cell death 1	surface receptor	Pax5 bound	6.27414	0.242512	-13.4501	-3.74954	1.49871e-13	5.64193	3.79626	9.38425	0.230217	0.254807	1.6438	0.0122952	phosphatase	programmed cell death 1
Steap4	STEAP family member 4; Tiarp, Tnfaip9; Enzymes of the six-transmembrane epithelial antigen of the prostate (STEAP) family reduce Fe3+ and Cu2+ ions to facilitate metal-ion uptake by mammalian cells. Cryo-EM structures of human STEAP4 reveal mechanism of iron(III) reduction.	surface receptor	Pax5 bound	58.4731	3.83732	-13.372	-3.74114	1.80746e-83	48.3881	68.1818	58.8494	4.15075	3.52389	5.71705	0.313431	enzyme	STEAP4 metalloreductase
Lpcat2	lysophosphatidylcholine acyltransferase 2; 1-AGPAT 11, Aytl1, Aytl1a, lpafat1, lysoPAFAT, lysoPAFAT/LPCAT2; The encoded enzyme may function in two ways: to catalyze the biosynthesis of platelet-activating factor (1-O-alkyl-2-acetyl-sn-glycero-3-phosphocholine) from 1-O-alkyl-sn-glycero-3-phosphocholine, and to catalyze the synthesis of glycerophospholipid precursors from arachidonyl-CoA and lysop…	metabolism	Pax5 bound	10.712	0.621907	-13.2973	-3.73306	5.17792e-28	7.86824	12.7731	11.4946	0.687637	0.556178	1.46898	0.0657294	enzyme	lysophosphatidylcholine acyltransferase 2
Dab2ip	disabled 2 interacting protein; AIP-1, DIP1/2; Dab2IP (DOC-2/DAB2 interacting protein) is a GTPase-activating protein and regulates neuronal positioning, Rap1 activity and integrin signaling in the developing cortex. Dab2IP plays an important role in the migration and positioning of a subpopulation of later-born (layers II-IV) neurons, likely through the regulation of Rap1 and integrin signaling.…	signal transducer	Pax5 bound	64.7778	4.16819	-13.2037	-3.72287	2.26731e-58	42.3242	86.4199	65.5892	4.53302	3.80336	12.7358	0.364826	other	DAB2 interacting protein
Col27a1	collagen_ type XXVII_ alpha 1 collagen, type XXVII, alpha 1 collagen, type XXVII, alpha 1	other	Pax5 bound	25.0382	1.61198	-13.1198	-3.71368	1.09341e-52	15.8725	28.2233	31.0187	1.88189	1.34207	4.65333	0.269907	other	collagen type XXVII alpha 1 chain
Ephx1	epoxide hydrolase 1_ microsomal (xenobiotic)	metabolism	Pax5 bound	22.9315	1.33085	-12.7201	-3.66904	7.77309e-30	22.9657	17.8256	28.0031	0.889528	1.77217	2.93803	0.441323	peptidase	epoxide hydrolase 1
Nedd9	neural precursor cell expressed, developmentally down-regulated 9	signal transducer	Pax5 bound	175.63	12.3918	-12.6968	-3.66639	1.05498e-157	175.029	166.648	185.212	11.9682	12.8154	5.36722	0.423581	other	neural precursor cell expressed, developmentally down-regulated 9
Lcp2	SLP-76, SH2 domain-containing leukocyte protein of 76 kDa	signal transducer	Pax5 bound	7.10004	0.402433	-12.4666	-3.63999	2.20239e-18	4.87855	10.7195	5.70209	0.48661	0.318256	1.82526	0.0841771	other	lymphocyte cytosolic protein 2
Pinlyp	phospholipase A2 inhibitor and LY6/PLAUR domain containing; no literature	unknown	Pax5 bound	7.29451	0.157582	-12.3286	-3.62394	7.29295e-09	9.53952	7.31486	5.02914	0.202885	0.112278	1.30207	0.0453036	other	phospholipase A2 inhibitor and LY6/PLAUR domain containing
Thbd	thrombomodulin thrombomodulin; BDCA3, CD141, THRM, TM; CD141;	surface receptor	Pax5 bound	35.3345	2.63551	-11.8493	-3.56673	3.42319e-82	30.479	35.2374	40.2872	2.86812	2.4029	2.83181	0.232609	transmembrane receptor	thrombomodulin
Arntl	aryl hydrocarbon receptor nuclear translocator-like; BMAL1b, Bmal1, MOP3, bHLHe5; brain and muscle ARNT-like 1; circadian rhythm	transcription regulator	Pax5 bound	163.351	13.0218	-11.1822	-3.48313	2.22946e-128	137.544	163.726	188.782	13.191	12.8525	14.7922	0.169255	transcription regulator	aryl hydrocarbon receptor nuclear translocator like
Crhbp	corticotropin releasing hormone binding protein; CRF-binding protein; CRH-BP; corticotropin releasing hormone-binding protein; corticotropin-releasing factor-binding protein; corticotropin-releasing hormone-binding protein; no literature about lymphocytes corticotropin releasing hormone binding protein	secreted	Pax5 bound	24.0914	0.0243793	-10.5934	-3.4051	1.97415e-06	47.9798	13.5929	10.7015	0	0.0487585	11.9733	0.0243793	other	corticotropin releasing hormone binding protein
Trim16			Pax5 bound	24.4431	1.91774	-10.5796	-3.40321	3.05978e-42	17.3219	30.3763	25.631	1.71067	2.12481	3.81501	0.207069	transcription regulator	tripartite motif containing 16
Cdc42ep4	CDC42 effector protein (Rho GTPase binding) 4; binder of Rho GTPase 4; binder of Rho GTPases 4; cdc42 effector protein 4; no literature	signal transducer	Pax5 bound	12.2942	0.985254	-10.1601	-3.34484	3.39891e-32	12.9804	12.9518	10.9504	0.877667	1.09284	0.671967	0.107587	other	CDC42 effector protein 4
Mybpc2	myosin binding protein C, fast type; MYBPC, MYBPCF; A frameshift deletion mutation in the cardiac myosin-binding protein C gene associated with dilated phase of hypertrophic cardiomyopathy and dilated cardiomyopathy.	cytoskeleton	Pax5 bound	11.6659	0.928867	-10.1378	-3.34167	8.8802e-34	9.88746	10.6912	14.419	0.817364	1.04037	1.39597	0.111503	other	myosin binding protein C, fast type
Gchfr	GTP cyclohydrolase I feedback regulator; GFRP, HsT16933, P35; GTP cyclohydrolase I (GTPCH) is the rate-limiting enzyme for biosynthesis of tetrahydrobiopterin (BH4), an obligate cofactor for NO synthases and aromatic amino acid hydroxylases. BH4 can limit its own synthesis by triggering decameric GTPCH to assemble in an inhibitory complex with two GTPCH feedback regulatory protein (GFRP) pentamer…	metabolism	Pax5 bound	9.60724	0.260614	-10.0678	-3.33168	1.16735e-07	5.23371	16.584	7.00401	0	0.521228	3.52562	0.260614	other	GTP cyclohydrolase I feedback regulator
8430423G03Rik	no literature	unknown	Pax5 bound	9.57848	0.475935	-9.95374	-3.31524	7.53215e-09	8.32214	7.77356	12.6397	0.695335	0.256535	1.5388	0.2194	other	RIKEN cDNA 8430423G03 gene
Lphn2	latrophilin 2; CIRL2, CL2, LEC1, LPHH1, CIRL-2; calcium-independent alpha-latrotoxin receptor 2; latrophilin 1; latrophilin homolog 1; latrophilin homolog 2 (cow); latrophilin-2; lectomedin-1; no proper literature latrophilin 2; CIRL2, CL2, LEC1, LPHH1; latrophilin 2; CIRL-2; calcium-independent alpha-latrotoxin receptor 2; latrophilin, a G-coupled, seven span transmembrane protein, which binds a…	surface receptor	Pax5 bound	22.4325	2.00294	-9.86405	-3.30218	1.0134e-65	20.3564	25.6286	21.3126	2.05567	1.95021	1.62169	0.0527307	G-protein coupled receptor	adhesion G protein-coupled receptor L2
4632428C04Rik	no literature	unknown	Pax5 bound	5.33072	0.395906	-9.66191	-3.27231	2.66423e-14	4.32829	4.91002	6.75385	0.487995	0.303817	0.731112	0.0920888	other	RIKEN cDNA 4632428C04 gene
Selm	selenoprotein M; SEPM; selenoproteins, which prevent the deleterious effects from oxidative stress that would otherwise occur during feeding. Selenium, an essential trace element for human health, mainly exerts its biological function through selenoproteins. Selenoprotein M (SelM) is one of the highly expressed selenoproteins in the brain	ER protein	Pax5 bound	109.433	9.20973	-9.63393	-3.26812	6.95324e-27	75.9402	165.909	86.4489	8.83203	9.58742	28.4007	0.377696	other	selenoprotein M
Tpst1	tyrosylprotein sulfotransferase 1	metabolism	Pax5 bound	39.3385	3.49579	-9.58405	-3.26064	2.87212e-52	37.4051	41.9683	38.642	3.0128	3.97879	1.36254	0.482996	enzyme	tyrosylprotein sulfotransferase 1
Gpam	glycerol-3-phosphate acyltransferase_ mitochondrial glycerol-3-phosphate acyltransferase, mitochondrial	metabolism	Pax5 bound	183.639	17.2877	-9.50546	-3.24876	1.72921e-92	152.448	211.772	186.696	18.8809	15.6946	17.1936	1.59313	enzyme	glycerol-3-phosphate acyltransferase, mitochondrial
Cdc25b	cell division cycle 25 homolog B (S. pombe); M-phase inducer phosphatase 2; CDC25B activates the cyclin dependent kinase CDC2 by removing two phosphate groups and it is required for entry into mitosis.	cell cycle	Pax5 bound	536.313	51.4945	-9.40538	-3.23349	1.79794e-162	487.134	541.461	580.343	50.5752	52.4137	27.0299	0.919254	phosphatase	cell division cycle 25B
Gsap	gamma-secretase activating protein; PION; gamma-Secretase is a large enzyme complex comprising presenilin, nicastrin, presenilin enhancer 2, and anterior pharynx-defective 1 that mediates the intramembrane proteolysis of a large number of proteins including amyloid precursor protein and Notch. Recently, a novel gamma-secretase activating protein (GSAP) was identified that interacts with gamma-sec…	other	Pax5 bound	9.12485	0.809199	-9.26202	-3.21133	2.45649e-28	7.06612	10.0805	10.2279	0.830503	0.787896	1.03025	0.0213035	peptidase	gamma-secretase activating protein
Vpreb3	pre-B lymphocyte 3	surface receptor	Pax5 bound	3839.92	379.372	-9.13493	-3.19139	4.87014e-148	3639.46	3680.51	4199.8	366.084	392.66	180.33	13.2884	other	V-set pre-B cell surrogate light chain 3
P2rx3	purinergic receptor P2X, ligand-gated ion channel, 3	transporter	Pax5 bound	26.7186	2.64182	-8.82383	-3.14141	2.23095e-51	29.463	23.4139	27.279	2.54503	2.73862	1.76856	0.0967985	ion channel	purinergic receptor P2X 3
Rai14	retinoic acid induced 14; Ankycorbin, Norpeg, RAI13; Retinoic Acid-Induced Protein 14 (RAI14) Promotes mTOR-Mediated Inflammation Under Inflammatory Stress and Chemical Hypoxia in a U87 Glioblastoma Cell Line. Retinoic acid-induced 14 is a developmentally regulated gene induced by retinoic acid and is closely associated with NIK/NF-kappaB signaling. U87 cells were treated with siR-RAI14 or everol…	signal transducer	Pax5 bound	8.00986	0.76734	-8.75444	-3.13001	3.35629e-31	6.3194	8.23091	9.47929	0.798337	0.736342	0.918854	0.0309976	transcription regulator	retinoic acid induced 14
Trp53inp2	tumor protein p53 inducible nuclear protein 2; DOR, PINH; diabetes and obesity-regulated protein; Autophagy-regulating TP53INP2 mediates muscle wasting and is repressed in diabetes. TP53INP2/DOR protein chaperones deacetylated nuclear LC3 to the cytoplasm to promote macroautophagy.	other (autophagy)	Pax5 bound	11.7361	1.13968	-8.50291	-3.08796	1.34511e-28	8.49681	14.2996	12.4118	1.09179	1.18757	1.70886	0.0478915	other	tumor protein p53 inducible nuclear protein 2
Tmem255a	family with sequence similarity 70_ member A family with sequence similarity 70, member A	unknown	Pax5 bound	32.7904	3.43372	-8.33555	-3.05928	3.77249e-44	37.944	29.9314	30.4957	3.32775	3.53969	2.58196	0.105974	other	transmembrane protein 255A
Pax5	paired box 5 paired box 5	transcription regulator	Pax5 bound	373.307	41.0578	-8.25837	-3.04586	1.05791e-153	342.46	386.287	391.174	42.9767	39.1389	15.4879	1.91892	transcription regulator	paired box 5
Ptgr1	prostaglandin reductase 1; LTB4DH, PGR1, ZADH3; Prostaglandin reductase-1 (Ptgr1) is an alkenal/one oxidoreductase that is involved in the catabolism of eicosanoids and lipid peroxidation such as 4-hydroxynonenal (4-HNE). PTGR1 (prostaglandin reductase 1), as a potential cancer biomarker, has not been reported in gastric carcinoma occurrence. PTGR1 may be an oncogene in human gastric carcinoma an…	metabolism	Pax5 bound	261.034	28.9354	-8.14033	-3.02509	4.85412e-104	260.994	238.154	283.953	29.7057	28.1651	13.2211	0.770339	enzyme	prostaglandin reductase 1
Cpm	carboxypeptidase M; Carboxypeptidase M: a biomarker for the discrimination of well-differentiated liposarcoma from lipoma. Furthermore, the present data offer CPM for the first time to be a novel marker and cellular player in lipid uptake and/or metabolism of activated macrophages by promoting foam cell formation.	metabolism	Pax5 bound	21.9612	2.41252	-7.98807	-2.99785	3.32164e-47	21.7403	17.713	26.4303	2.53734	2.28771	2.51888	0.124814	peptidase	carboxypeptidase M
Phlda1	pleckstrin homology-like domain, family A, member 1; DT1P1B11, PHRIP, TDAG51; T-cell death-associated gene 51 (TDAG51) is a member of the pleckstrin homology-like domain family and was first identified as a pro-apoptotic gene in T-cell receptor-mediated cell death. TDAG51 deficiency promotes apoptotic cell death in MEFs, and these results indicate that TDAG51 has a protective role in oxidative st…	ER stress	Pax5 bound	10.2073	1.04734	-7.94474	-2.99	3.58608e-18	9.40053	11.509	9.71236	1.21336	0.881323	0.657043	0.166021	other	pleckstrin homology like domain family A member 1
Gmpr			Pax5 bound	78.5252	8.66557	-7.89364	-2.98069	1.84705e-43	76.507	91.7385	67.3302	8.10106	9.23008	7.11795	0.56451	enzyme	guanosine monophosphate reductase
Card9	caspase recruitment domain family, member 9; CANDF2, hCARD9; Nuclear factor-kappaB (NF-kappaB) and mitogen-activated protein kinases (MAPKs) are activated upon engagement of a wide variety of immunoreceptors. Recent studies have revealed that two caspase-recruitment domain (CARD) family adaptor molecules, CARD-containing MAGUK protein 1 (CARMA1) and CARD9, are crucial regulators of the ITAM-media…	signal transducer	Pax5 bound	19.4407	2.09041	-7.74344	-2.95298	3.08548e-21	22.478	14.9543	20.8897	2.29836	1.88245	2.28955	0.207953	other	caspase recruitment domain family member 9
Parvb	parvin, beta; CGI-56 6, D15Gsk1, affixin; Structural basis for paxillin binding and focal adhesion targeting of -parvin. -Parvin is a cytoplasmic adaptor protein that localizes to focal adhesions where it interacts with integrin-linked kinase and is involved in linking integrin receptors to the cytoskeleton. It has been reported that despite high sequence similarity to -parvin, -parvin does not b…	signal transducer	Pax5 bound	58.0877	6.68204	-7.69398	-2.94373	4.92378e-50	45.1783	70.655	58.4298	7.4353	5.92877	7.35649	0.753263	other	parvin beta
Apobec2			Pax5 bound	18.6428	1.97569	-7.64082	-2.93373	6.75396e-18	20.063	20.4932	15.3723	2.06717	1.88421	1.63997	0.0914787	enzyme	apolipoprotein B mRNA editing enzyme catalytic subunit 2
Ccm2l	cerebral cavernous malformation 2-like; The cerebral cavernous malformation proteins CCM2L and CCM2 prevent the activation of the MAP kinase MEKK3. In vitro, both CCM2L and CCM2 bind MEKK3 in a complex with CCM1. Both CCM2L and CCM2 interfere with MEKK3 activation and its ability to phosphorylate MEK5, a downstream target. The in vivo relevance of this regulation was investigated in zebrafish. CC…	signal transducer	Pax5 bound	8.33019	0.741141	-7.6034	-2.92664	2.73445e-10	3.33047	12.5027	9.15736	0.738853	0.743429	2.67991	0.0022883	other	CCM2 like scaffold protein
Gas7	growth arrest-specific 7; no specific literature	unknown	Pax5 bound	40.1346	4.78418	-7.54901	-2.91629	1.98002e-53	42.7834	37.5479	40.0726	5.76594	3.80241	1.51167	0.981766	transcription regulator	growth arrest specific 7
Crip2	cysteine-rich protein 2, CRP2, ESP1, ysteine-rich intestinal protein; LIM domain protein ESP1/CRP2; Cysteine-rich intestinal protein 2 (CRIP2) acts as a repressor of NF-kappaB-mediated proangiogenic cytokine transcription to suppress tumorigenesis and angiogenesis. Crip2 is a LIM-only gene; Cysteine-rich LIM-only proteins CRP1 and CRP2 are potent smooth muscle differentiation cofactors.	transcription regulator	Pax5 bound	48.033	5.55339	-7.54043	-2.91465	4.63555e-36	42.1465	57.5607	44.392	5.86662	5.24017	4.8077	0.313225	other	cysteine rich protein 2
Neurl3	neuralized E3 ubiquitin protein ligase 3; LINCR, RNF132; Several proteins interact with and regulate the Notch pathway, including the E3 ubiquitin ligase Neuralized (Neur) that influences the stability and activity of Notch ligands. LINCR may exert its effects on distal lung development in this model through activation of the Notch signaling pathway.	signal transducer (Notch)	Pax5 bound	11.7522	1.23669	-7.45751	-2.89869	4.14347e-17	6.76459	14.2788	14.2132	1.20412	1.26927	2.49388	0.0325763	enzyme	neuralized E3 ubiquitin protein ligase 3
Klf2	Kruppel-like factor 2 (lung); B cell homeostasis and plasma cell homing controlled by Kruppel-like factor 2. Kruppel-like factor 2 (KLF2) regulates B-cell reactivity, subset differentiation, and trafficking molecule expression. Kruppel-like factor 2 is required for phenotypic maintenance but not development of B1 B cells. KLF2 is a negative regulator of pre-B cell clonal expansion and B cell acti…	transcription regulator	Pax5 bound	24.1133	2.58014	-7.41844	-2.89112	6.40564e-22	25.5183	22.2927	24.529	1.54957	3.61071	0.954071	1.03057	transcription regulator	Kruppel like factor 2
9530077C05Rik	no literature	unknown	Pax5 bound	13.2149	1.4926	-7.23649	-2.85529	4.45298e-19	12.2683	9.90237	17.4741	1.57925	1.40595	2.23644	0.0866511	other	KIAA0895
Cd79a	CD79a molecule, immunoglobulin-associated alpha CD79a molecule, immunoglobulin-associated alpha	surface receptor	Pax5 bound	4645.16	575.042	-7.19267	-2.84653	7.81007e-48	4816.63	5448.78	3670.07	541.755	608.33	520.578	33.2879	transmembrane receptor	CD79a molecule
Als2cl	ALS2 C-terminal like; ALS2CL, the novel protein highly homologous to the carboxy-terminal half of ALS2, binds to Rab5 and modulates endosome dynamics; ALS2, the causative gene product for juvenile recessive amyotrophic lateral sclerosis (ALS2), is a guanine-nucleotide exchange factor for the small GTPase Rab5. ALS2 C-terminal like, ALS2CL is a novel factor modulating the Rab5-mediated endosome dy…	other	Pax5 bound	14.4793	1.79522	-7.06854	-2.82141	1.7822e-44	12.361	15.4753	15.6015	1.78612	1.80432	1.05976	0.00909764	other	ALS2 C-terminal like
Arhgap31			Pax5 bound	9.65816	1.19893	-7.04266	-2.81612	3.61014e-30	7.65726	12.1256	9.19165	1.40012	0.997737	1.31081	0.201194	other	Rho GTPase activating protein 31
Fndc9				39.1726	4.85994	-7.0148	-2.8104	2.33079e-35	32.6749	33.1995	51.6433	5.3012	4.41869	6.2372	0.441255	other	fibronectin type III domain containing 9
Pyhin1	pyrin and HIN domain family member 1; IFIX; The pyrin and HIN-domain (PYHIN) family member1 (pyhin1) is a member of PYHIN proteins and involved in transcriptional regulation of genes important for cell cycle control, differentiation and apoptosis. The regulatory action of mouse pyhin1 on LPS-induced inflammatory response was examined. Mouse pyhin1 was suggested to be a NF-kappaB-responsible gene …	transcription regulator	Pax5 bound	39.2393	5.02209	-6.79095	-2.76361	1.39344e-44	30.45	42.7199	44.548	4.48936	5.55483	4.42623	0.532738	transcription regulator	interferon gamma inducible protein 16
Tbx6			Pax5 bound	11.0554	1.19269	-6.78285	-2.76189	1.45271e-10	5.09415	11.8028	16.2692	1.38175	1.00363	3.24753	0.18906	transcription regulator	T-box 6
Ache	acetylcholinesterase; ACEE, ARACHE, N-ACHE, YT;	metabolism	Pax5 bound	5.10133	0.511807	-6.76424	-2.75793	1.64829e-08	2.37803	6.08682	6.83914	0.610608	0.413007	1.37886	0.0988006	enzyme	acetylcholinesterase (Cartwright blood group)
Sdc4	Syndecan 4	surface receptor	Pax5 bound	450.914	60.6213	-6.73783	-2.75228	1.61458e-88	457.308	454.932	440.503	59.6038	61.6389	5.25082	1.01756	other	syndecan 4
Aim1	absent in melanoma 1; beta-gamma crystallin domain containing 1; CRYBG1, ST4; appears to play a role in the suppression of melanomas	unknown	Pax5 bound	12.9677	1.71744	-6.68611	-2.74117	1.26938e-48	13.0781	12.4752	13.3498	1.67758	1.7573	0.258437	0.0398593	other	crystallin beta-gamma domain containing 1
Bpifb3			Pax5 bound	8.77279	1.02456	-6.68357	-2.74062	4.3357e-10	12.1679	7.22864	6.92185	1.46398	0.585129	1.69985	0.439427	other	BPI fold containing family B member 3
Hist3h2ba				64.5072	8.15682	-6.62463	-2.72784	4.38848e-24	70.8638	60.0883	62.5695	6.92756	9.38609	3.25799	1.22927	other	histone cluster 1 H2B family member d
Blnk	B-cell linker; BASH, Bca, Ly-57, Ly57, Lyw-57, SLP-65; B-cell adapter containing a SH2 domain protein; B-cell adapter containing a Src homology 2 domain protein; B-cell linker protein; cytoplasmic adapter protein; lymphocyte antigen 57; src homology 2 domain-containing leukocyte protein of 65 kDa B-cell linker	signal transducer	Pax5 bound	972.341	133.731	-6.47994	-2.69598	3.07304e-44	808.056	1154.12	954.845	163.221	104.242	100.283	29.4893	other	B cell linker
Mturn	no literature	unknown	Pax5 bound	7.83119	0.88841	-6.45312	-2.69	2.92151e-10	4.73882	10.167	8.58777	0.866119	0.910701	1.61199	0.0222908	other	maturin, neural progenitor differentiation regulator homolog (Xenopus)
E2f2	E2F transcription factor 2	transcription regulator	Pax5 bound	383.417	53.9126	-6.45091	-2.6895	3.28606e-71	377.04	396.425	376.787	61.7058	46.1194	6.50421	7.79321	transcription regulator	E2F transcription factor 2
Fbxl12	F-box and leucine-rich repeat protein 12; F-box/LRR-repeat protein 12; no literature	unknown	Pax5 bound	202.71	28.4061	-6.44566	-2.68833	1.76783e-67	210.306	208.75	189.072	28.2055	28.6066	6.83337	0.200545	enzyme	F-box and leucine rich repeat protein 12
Lrmp			Pax5 bound	934.967	133.173	-6.35944	-2.6689	4.32025e-95	823.982	925.642	1055.28	146.111	120.235	66.932	12.9383	other	lymphoid restricted membrane protein
Cd44	CD44 antigen; ERMES, Ly-24, Pgp-1, CDW44, CSPG8, ECMR-III, HCELL, HUTCH-I, IN, LHR, MC56, MDU2, MDU3, MIC4, Pgp1; CD44 antigen is a cell-surface glycoprotein involved in cellcell interactions, cell adhesion and migration.	surface receptor	Pax5 bound	29.3875	4.0865	-6.35706	-2.66836	2.7507e-47	30.7578	25.7066	31.6982	3.721	4.45199	1.86037	0.365495	other	CD44 molecule (Indian blood group)
Hlx	H2.0-like homeobox; HB241, HLX, homeobox protein HLX1; Homeobox domain-containing transcription factors are important regulators of hematopoiesis. HLX as a key regulator in immature hematopoietic and leukemia cells and as a prognostic marker and therapeutic target in AML. the homeobox transcription factor H.20-like homeobox 1 (HLX1), interacting closely with T-box transcription factor, has been i…	transcription regulator	Pax5 bound	16.4612	2.19542	-6.31222	-2.65815	1.03556e-20	13.9177	20.4754	14.9906	2.13847	2.25236	2.03084	0.0569455	transcription regulator	H2.0 like homeobox
Rab19	RAB19, member RAS oncogene family; ras-related protein Rab-19; Rab19 is likely to represent a novel tissue- or cell type-specific small GTPase. No proper literature	unknown	Pax5 bound	17.9618	2.29298	-6.24813	-2.64343	1.00473e-15	20.224	15.041	18.6204	1.79387	2.79208	1.53199	0.499105	enzyme	RAB19, member RAS oncogene family
Ltbp4	latent transforming growth factor beta binding protein 4	secreted protein	Pax5 bound	10.2249	1.41956	-6.23984	-2.64151	1.63267e-24	8.30525	13.1174	9.25199	1.53533	1.30379	1.47186	0.115769	growth factor	latent transforming growth factor beta binding protein 4
Dnajc21			Pax5 bound	144.142	20.8259	-6.23447	-2.64027	2.45817e-67	125.135	160.415	146.875	21.5703	20.0816	10.2757	0.744369	other	DnaJ heat shock protein family (Hsp40) member C21
Hvcn1	hydrogen voltage-gated channel 1 hydrogen voltage-gated channel 1	transporter	Pax5 bound	74.9218	10.4216	-6.19671	-2.6315	1.52327e-30	68.27	53.8634	102.632	9.57876	11.2645	14.4659	0.84288	ion channel	hydrogen voltage gated channel 1
Myh10	myosin_ heavy chain 10_ non-muscle myosin, heavy chain 10, non-muscle	cytoskeleton	Pax5 bound	5.79557	0.796933	-6.12413	-2.61451	9.88207e-17	3.8881	8.10545	5.39315	0.951473	0.642393	1.23396	0.15454	enzyme	myosin heavy chain 10
Stxbp1	Syntaxin binding protein 1; MMS10-G, Ms10g, Munc-18a, Munc18-1, N-sec1, Rb-sec1, Sxtbp1, Unc18-1, Unc18h, nsec1; Synaptotagmin-1 is an antagonist for Munc18-1 in SNARE zippering. Sec1/Munc18 (SM) proteins are essential for membrane trafficking, Munc18a primarily acts at the prefusion stage.	protein trafficking	Pax5 bound	27.2135	3.95532	-6.1058	-2.61018	1.80459e-36	29.8755	27.5341	24.2307	3.91992	3.99071	1.6374	0.0353963	transporter	syntaxin binding protein 1
Prkcq	protein kinase C, theta; PKC-theta, PKCtheta, Pkcq; protein kinase C (PKC), in cooperation with PKC, is essential for T-cell signaling and function. Protein kinase C- promotes Th17 differentiation via upregulation of Stat3.	signal transducer	Pax5 bound	6.6932	0.879993	-6.09669	-2.60803	1.87777e-13	4.50969	8.92105	6.64884	0.894092	0.865894	1.27364	0.014099	kinase	protein kinase C theta
Aldh3b1	aldehyde dehydrogenase 3 family, member B1; ALDH4, ALDH7; Aldehyde dehydrogenases (ALDHs) detoxify aldehydes by oxidizing them to the corresponding carboxylic acids. Among the 19 human ALDHs, ALDH3A2 is the only known ALDH that catalyzes the oxidation of long-chain fatty aldehydes including C16 aldehydes (hexadecanal and trans-2-hexadecenal) generated through sphingolipid metabolism.	metabolism	Pax5 bound	27.6397	3.95864	-5.99563	-2.58391	6.08059e-21	22.6691	36.5363	23.7136	4.20389	3.71339	4.4585	0.24525	enzyme	aldehyde dehydrogenase 3 family member B1
Prep			Pax5 bound	650.316	100.284	-5.8878	-2.55773	1.76908e-61	707.118	624.704	619.125	107.09	93.4783	28.4471	6.80574	peptidase	prolyl endopeptidase
Rab6b	RAB6B, member RAS oncogene; ARHGEF10 was found to localize to vesicles containing Rab6 (of which there are three isoforms, Rab6a, Rab6b and Rab6c), Rab8 (of which there are two isoforms, Rab8a and Rab8b), and/or the secretion marker neuropeptide Y (NPY)-Venus in a Rab6-dependent manner. ARHGEF10 directs the localization of Rab8 to Rab6-positive executive vesicles.	protein trafficking	Pax5 bound	12.4844	1.33725	-5.8803	-2.55589	2.18611e-06	5.69689	18.5985	13.1578	1.22014	1.45435	3.73957	0.117105	enzyme	RAB6B, member RAS oncogene family
Cldn13			Pax5 bound	13.594	1.70402	-5.75539	-2.52491	2.27691e-08	6.6266	12.8825	21.2728	1.79942	1.60862	4.24293	0.0954011	other	claudin 13
Irak3	interleukin-1 receptor-associated kinase 3; IRAK-M ; IRAK-M is a negative regulator of Toll-like receptor signaling. Interleukin-1 receptor-associated kinase M-deficient mice demonstrate an improved host defense during Gram-negative pneumonia.	signal transducer	Pax5 bound	20.8018	3.18632	-5.72644	-2.51764	1.63609e-31	18.1671	23.4646	20.7738	3.14271	3.22994	1.52932	0.0436137	kinase	interleukin 1 receptor associated kinase 3
Pik3ap1	phosphoinositide-3-kinase adaptor protein 1; BCAP; Nck-mediated recruitment of BCAP to the BCR regulates the PI(3)K-Akt pathway in B cells. Genetic ablation of Nck resulted in defective BCR signaling, which led to hampered survival and proliferation of B cells in vivo. We demonstrate a previously unknown adaptor function for Nck in recruiting BCAP to sites of BCR signaling and thereby modulating …	signal transducer	Pax5 bound	515.525	81.5714	-5.72232	-2.5166	2.07587e-59	508.883	572.617	465.074	82.747	80.3959	31.222	1.17555	kinase	phosphoinositide-3-kinase adaptor protein 1
Akap2	A kinase (PRKA) anchor protein 2; AKAP-2, AKAPKL, MISP2, PRKA2; AKAP2 anchors PKA with aquaporin-0 to support ocular lens transparency. The structure of an AKAP docked to the dimerization/docking (D/D) domain of the type II (RIIalpha) isoform of protein kinase A (PKA) has been well characterized, but there currently is no detailed structural information of an AKAP docked to the type I (RIalpha) i…	other	Pax5 bound	10.9073	1.70641	-5.66489	-2.50205	5.24116e-28	9.51136	13.2517	9.95895	1.89742	1.5154	1.17928	0.191007	other	A-kinase anchoring protein 2
Apobec1		not annotated	Pax5 bound	32.7409	5.06865	-5.62652	-2.49224	1.12344e-29	28.0063	28.2358	41.9805	5.03496	5.10234	4.6203	0.0336872	enzyme	apolipoprotein B mRNA editing enzyme catalytic subunit 1
Serpina3f	serine (or cysteine) peptidase inhibitor, clade A, member 3F; no literature	unknown	Pax5 bound	7.2633	0.982069	-5.57225	-2.47826	2.84365e-10	5.03144	9.54416	7.21429	0.711428	1.25271	1.30294	0.270641	other	serine (or cysteine) peptidase inhibitor, clade A, member 3G
Hspa12b	heat shock 70kD protein 12B; Heat shock protein A12B (HSPA12B) is one of the HSP70 superfamily members and is mainly expressed in vascular endothelial cells. Heat shock protein A12B protects against sepsis-induced impairment in vascular endothelial permeability.	other	Pax5 bound	18.2934	2.89419	-5.55635	-2.47414	8.80217e-24	16.1765	22.2372	16.4665	3.17047	2.61792	1.9737	0.276278	other	heat shock protein family A (Hsp70) member 12B
Gpr155	G protein-coupled receptor 155; DEP.7, DEPDC3, PGR22; GPR155, an integral membrane protein related to G-protein coupled receptors, has specific roles in Huntington disease and autism spectrum disorders.	surface receptor	Pax5 bound	6.02169	0.909091	-5.54835	-2.47206	4.1701e-18	5.29455	5.14336	7.62716	0.855254	0.962927	0.803919	0.0538368	G-protein coupled receptor	G protein-coupled receptor 155
Inppl1	inositol polyphosphate phosphatase-like 1; SHIP2; SH2 domain-containing inositol 5'-phosphatase 2; coligation of the BCR and the inhibitory receptor Fc gamma RIIB1 leads to potent inhibition of BCR-induced positive signaling through the recruitment of the inositol phosphatase SHIP to Fc gamma RIIB1.	signal transducer	Pax5 bound	9.57211	1.49705	-5.54005	-2.4699	5.9384e-26	8.29858	8.65087	11.7669	1.48223	1.51188	1.10209	0.0148257	phosphatase	inositol polyphosphate phosphatase like 1
Ermap			Pax5 bound	11.5421	1.72119	-5.53643	-2.46896	4.91584e-12	6.59368	13.8617	14.1709	2.50586	0.936515	2.47583	0.784675	other	erythroblast membrane associated protein (Scianna blood group)
Zeb2os	zinc finger E-box binding homeobox 2, opposite strand; Zeb2nat; no literature	unknown	Pax5 bound	10.8387	1.55889	-5.46821	-2.45107	1.44854e-11	11.2445	10.5802	10.6913	1.28323	1.83455	0.205455	0.27566	other	zinc finger E-box binding homeobox 2, opposite strand
Vpreb1	pre-B lymphocyte 1	surface receptor	Pax5 bound	2019.02	336.322	-5.46151	-2.4493	5.28982e-69	1996.17	2147.16	1913.71	350.981	321.662	68.352	14.6594	other	V-set pre-B cell surrogate light chain 1
Bst1	bone marrow stromal cell antigen 1; BP-3, Bp3, Bsta1, CD157, Ly65; ADP-ribosyl cyclase 2; BP-3 alloantigen; BST-1; antigen BP3; bone marrow stromal antigen 1; cADPr hydrolase 2; cyclic ADP-ribose hydrolase 2; leukocyte antigen 65; ly-65; bone marrow stromal cell antigen 1	surface receptor	Pax5 bound	130.766	21.7731	-5.44532	-2.44502	1.14981e-63	122.93	140.024	129.343	22.6344	20.9118	4.98581	0.861298	enzyme	bone marrow stromal cell antigen 1
Rhag				7.20306	0.983145	-5.3808	-2.42782	3.96498e-07	3.82689	5.57642	12.2059	1.47083	0.495459	2.55188	0.487686	peptidase	Rh associated glycoprotein
Tfeb	transcription factor EB, TFEB, bHLHe35 bHLHe35; TFE3 and TFEB are broadly expressed transcription factors related to the transcription factor Mitf	transcription regulator	Pax5 bound	90.585	15.1683	-5.34869	-2.41918	8.02976e-36	99.1156	95.6298	77.0097	14.5644	15.7722	6.86187	0.603881	transcription regulator	transcription factor EB
Slamf6	SLAM family member 6; KAL1, KAL1b, Ly108, NTB-A, NTBA, SF2000; lymphocyte antigen 108 SLAM family member 6	surface receptor	Pax5 bound	103.435	17.4621	-5.33522	-2.41555	1.4685e-65	94.534	104.917	110.854	16.9749	17.9493	4.76923	0.4872	transmembrane receptor	SLAM family member 6
Slc52a3	solute carrier family 52 (riboflavin transporter), member 3; BVVLS, BVVLS1, C20orf54, RFT2, RFVT3, bA371L19.1, hRFT2; Functional involvement of RFVT3/SLC52A3 in intestinal riboflavin absorption. These results strongly suggest that RFVT3 would functionally be involved in riboflavin absorption in the apical membranes of intestinal epithelial cells.	transporter	Pax5 bound	13.1	2.08699	-5.33117	-2.41445	1.35194e-15	15.5637	13.6933	10.0431	1.98118	2.19279	1.62103	0.105808	transporter	solute carrier family 52 member 3
C1galt1	Core 1 synthase, glycoprotein-N-acetylgalactosamine 3-beta-galactosyltransferase 1; T-synthase; Core 1 1,3-galactosyltransferase (C1GALT1) transfers galactose (Gal) to N-acetylgalactosamine (GalNAc) to form Gal1,3GalNAc (T antigen).	metabolism	Pax5 bound	77.2559	13.2917	-5.23335	-2.38773	3.05529e-50	66.4041	83.049	82.3147	13.8424	12.741	5.43004	0.550698	enzyme	core 1 synthase, glycoprotein-N-acetylgalactosamine 3-beta-galactosyltransferase 1
Begain	brain-enriched guanylate kinase-associated; Involvement of Brain-Enriched Guanylate Kinase-Associated Protein (BEGAIN) in Chronic Pain after Peripheral Nerve Injury.	other	Pax5 bound	8.46129	1.35045	-5.2271	-2.38601	2.60891e-14	7.04975	10.257	8.07716	1.31068	1.39023	0.945556	0.0397766	other	brain enriched guanylate kinase associated
4632428N05Rik	no literature	unknown	Pax5 bound	19.8698	3.28952	-5.15912	-2.36712	8.21097e-21	15.8857	25.0364	18.6872	2.5367	4.04234	2.70694	0.752821	other	V-set immunoregulatory receptor
Bcl2l1	BCL2-like 1; Bcl(X)L, Bcl-XL, Bcl-Xs, Bcl2l, BclX, bcl-x; anti-apoptotic protein	other	Pax5 bound	141.664	24.9504	-5.1396	-2.36166	1.16539e-43	147.015	151.68	126.298	26.0482	23.8526	7.80013	1.09781	other	BCL2 like 1
Rrm2b			Pax5 bound	23.4898	4.10778	-5.08291	-2.34566	8.82807e-40	19.6995	24.0273	26.7426	4.03747	4.17808	2.05085	0.070304	enzyme	ribonucleotide reductase regulatory TP53 inducible subunit M2B
Trib2	tribbles homolog 2 (Drosophila); Trib2 is a novel regulator in the TLR5 signaling pathway and altered expression of Trib2 may play a role in IBD; Transformation by Tribbles homolog 2 (Trib2) requires both the Trib2 kinase domain and COP1 binding; Human TRIB2 is a repressor of FOXO that contributes to the malignant phenotype of melanoma cells; Tribbles homolog 2 (Trib2) and HoxA9 cooperate to acce…	signal transducer	Pax5 bound	10.699	1.76591	-5.04037	-2.33353	2.68862e-16	8.41489	8.81525	14.867	1.48177	2.05005	2.08717	0.284142	kinase	tribbles pseudokinase 2
Csgalnact1	chondroitin sulfate N-acetylgalactosaminyltransferase 1;	metabolism	Pax5 bound	15.3579	2.69423	-5.02353	-2.3287	2.76342e-22	11.5972	18.8014	15.6752	3.03397	2.35448	2.0857	0.339741	enzyme	chondroitin sulfate N-acetylgalactosaminyltransferase 1
Rabgap1l			Pax5 bound	32.9113	5.95435	-5.00936	-2.32462	3.16451e-67	30.2228	33.9869	34.5242	6.00916	5.89954	1.35317	0.0548094	other	RAB GTPase activating protein 1 like
Ubash3a			Pax5 bound	66.2714	12.0528	-4.9609	-2.3106	5.38632e-42	71.2614	62.4487	65.104	12.0872	12.0183	2.61008	0.0344775	enzyme	ubiquitin associated and SH3 domain containing A
Enpp6	Ectonucleotide pyrophosphatase/phosphodiesterase 6; E-NPP 6, Npp6; holine-specific glycerophosphodiester phosphodiesterase; ectonucleotide pyrophosphatase/phosphodiesterase family member 6; glycerophosphocholine cholinephosphodiesterase; NPP6, is a choline-specific glycerophosphodiester phosphodiesterase; NPP6 has a specific role through the hydrolysis of polyunsaturated LPC, glycerophosphorylcho…	metabolism	Pax5 bound	6.68308	1.06895	-4.96034	-2.31044	5.65471e-10	3.75922	8.22482	8.06522	1.01476	1.12315	1.46266	0.054195	enzyme	ectonucleotide pyrophosphatase/phosphodiesterase 6
Scn2b	sodium channel, voltage-gated, type II, beta subunit; Gm183, ATFB14; Loss of Na+ channel beta2 subunits is neuroprotective in a mouse model of multiple sclerosis. We induced non-relapsing EAE in Scn2b(+/+) and Scn2b(-/-) mice on the C57BL/6 background. Scn2b(-/-) mice display a dramatic reduction in EAE symptom severity and lethality as compared to wildtype, with significant decreases in axonal d…	transporter	Pax5 bound	8.35163	1.48537	-4.90277	-2.2936	6.68947e-19	6.35575	9.36405	9.3351	1.62326	1.34749	0.997978	0.137888	ion channel	sodium voltage-gated channel beta subunit 2
5930430L01Rik	no literature	unknown	Pax5 bound	6.87781	1.24494	-4.87634	-2.2858	4.04028e-16	6.22595	6.91634	7.49114	1.52342	0.966449	0.365736	0.278487	other	RIKEN cDNA 5930430L01 gene
Prkd2	protein kinase D2 protein kinase D2	signal transducer	Pax5 bound	262.844	48.8271	-4.87215	-2.28456	1.51986e-48	245.85	301.317	241.364	48.7643	48.8899	19.2802	0.0627719	kinase	protein kinase D2
Man2a1	mannosidase, alpha, class 2A, member 1; AMan II, GOLIM7, MANA2, MANII, Map-2; Golgi glycosylation machinery, including MAN2A1, MGAT1, B4GALT1 and ST6GAL1; Golgi alpha-mannosidase II is essential for the efficient formation of complex-type glycosylation.	ER function	Pax5 bound	39.9021	7.37008	-4.8692	-2.28369	1.33321e-54	34.4557	41.6802	43.5704	7.18845	7.55171	2.77733	0.181634	enzyme	mannosidase alpha class 2A member 1
Bach2	BTB and CNC homology 1_ basic leucine zipper transcription factor 2 BTB and CNC homology 1, basic leucine zipper transcription factor 2	transcription regulator	Pax5 bound	101.114	19.1516	-4.76879	-2.25362	1.30912e-51	92.4309	89.4705	121.439	20.8741	17.4291	10.1987	1.72248	transcription regulator	BTB domain and CNC homolog 2
Ppp1r16b	protein phosphatase 1, regulatory subunit 16B; ANKRD4, TIMAP, Wdt4; Multi-directional function of the protein phosphatase 1 regulatory subunit TIMAP. TIMAP is an endothelial-cell predominant member of the MYPT family of PP1c regulatory subunits. This study explored the TIMAP-PP1c interaction and substrate specificity in vitro. TIMAP associated with all three PP1c isoforms, but endogenous endothel…	signal transducer	Pax5 bound	118.924	22.8277	-4.7379	-2.24425	7.28969e-54	108.536	130.502	117.734	25.1678	20.4876	6.36889	2.3401	phosphatase	protein phosphatase 1 regulatory subunit 16B
Samd14		not annotated	Pax5 bound	8.22741	1.39395	-4.72822	-2.2413	6.97134e-09	3.81602	9.50644	11.3598	1.65158	1.13632	2.26965	0.25763	other	sterile alpha motif domain containing 14
Fcgr2b	Fc receptor, IgG, low affinity Iib; CD32, Fc[g]RII, FcgRII, Fcgr2, Fcgr2a, Fcr-2, Fcr-3, Ly-17, Ly-m20, LyM-1, Lym-1; Mice lacking the inhibitory receptor FcRIIb exhibit a massive expansion in peritoneal B1 cells, implicating this receptor in B1 cell homeostasis. FcgammaRIIB is the only inhibitory Fc receptor.	surface receptor	Pax5 bound	23.5038	4.26734	-4.72309	-2.23973	1.25544e-16	25.6996	18.9445	25.8674	3.92525	4.60943	2.28019	0.34209	transmembrane receptor	Fc fragment of IgG receptor IIb
Rpl3l	ribosomal protein L3-like	other	Pax5 bound	14.9188	2.74966	-4.65761	-2.21959	1.01363e-14	12.7806	14.5593	17.4165	2.87856	2.62076	1.35027	0.128897	other	ribosomal protein L3 like
Tulp3			Pax5 bound	15.8713	3.01311	-4.65488	-2.21874	3.34642e-25	15.1608	16.857	15.5962	2.94106	3.08515	0.508613	0.0720485	other	tubby like protein 3
Ttll1			Pax5 bound	25.1264	4.74298	-4.65383	-2.21842	3.2696e-24	25.3963	24.7287	25.254	4.42748	5.05847	0.203012	0.315496	enzyme	tubulin tyrosine ligase like 1
Cpd	carboxypeptidase D; GP180; A non-class I MHC intestinal epithelial surface glycoprotein, gp180, binds to CD8. he receptor molecules for human and animal hepatitis B viruses have not been defined. Previous studies have described a 170 to 180 kDa molecule (p170 or gp180) that binds in vitro to the pre-S domain of the large envelope protein of duck hepatitis B virus (DHBV); cDNA cloning revealed the…	metabolism	Pax5 bound	7.78305	1.51217	-4.60901	-2.20446	7.49446e-27	7.01421	8.84692	7.48802	1.6183	1.40605	0.54924	0.106121	peptidase	carboxypeptidase D
Dnajb13			Pax5 bound	29.5664	5.56178	-4.60036	-2.20175	5.84072e-16	25.9213	24.6627	38.1153	5.96054	5.16303	4.28984	0.398754	other	DnaJ heat shock protein family (Hsp40) member B13
Mical3	microtubule associated monooxygenase, calponin and LIM domain containing 3; MICAL-3; MICAL3 Flavoprotein Monooxygenase Forms a Complex with Centralspindlin and Regulates Cytokinesis. Rab8A and ELKS can be linked by MICAL3, a member of the MICAL family of flavoprotein monooxygenases. Expression of a MICAL3 mutant with an inactive monooxygenase domain resulted in a strong accumulation of secretory …	cytoskeleton (microtubules)	Pax5 bound	20.9223	4.14716	-4.58261	-2.19617	2.62463e-38	19.3686	22.9898	20.4084	4.7025	3.59181	1.07645	0.555348	enzyme	microtubule associated monooxygenase, calponin and LIM domain containing 3
Btnl10			Pax5 bound	6.89366	1.03928	-4.53525	-2.18118	8.1737e-05	3.20234	6.76481	10.7138	1.44072	0.637845	2.16934	0.401439	other	butyrophilin-like 10
Map7	microtubule-associated protein 7 (Mtap7); essential role for microtubule stabilization in spermatogenesis	cytoskeleton	Pax5 bound	84.5784	16.8117	-4.53281	-2.1804	3.12575e-43	84.4861	86.1467	83.1024	15.4	18.2234	0.880033	1.41167	other	microtubule associated protein 7
Mast2			Pax5 bound	55.8919	11.2028	-4.53078	-2.17976	4.10379e-47	48.8598	60.8011	58.0147	12.3875	10.0182	3.60687	1.18463	kinase	microtubule associated serine/threonine kinase 2
Cdkn2d				11.1518	2.06349	-4.52142	-2.17677	1.33251e-08	12.8609	11.4404	9.15409	2.449	1.67798	1.07976	0.385509	transcription regulator	cyclin dependent kinase inhibitor 2D
Tnfaip2		not annotated	Pax5 bound	5.04974	0.883706	-4.52108	-2.17667	1.90363e-07	2.41172	6.08738	6.65011	1.07865	0.688765	1.32897	0.19494	other	TNF alpha induced protein 2
Gpsm2			Pax5 bound	24.974	4.85922	-4.51094	-2.17343	2.43575e-25	18.9125	25.1	30.9097	4.71325	5.0052	3.46387	0.145976	other	G protein signaling modulator 2
5830416P10Rik	RIKEN cDNA 5830416P10 gene	unknown	Pax5 bound	12.9827	2.38732	-4.50919	-2.17287	2.6365e-11	7.05812	11.1933	20.6966	2.71472	2.05992	4.03746	0.327403	other	myocardial infarction associated transcript 1
Abcb4	ATP-binding cassette, sub-family B (MDR/TAP), member 4; Mdr2, Pgy-2, Pgy2, mdr-2, ABC21, GBD1, ICP3, MDR2, MDR2/3, MDR3, PFIC-3, PGY3; Several ABC transporters of the human liver are responsible for the secretion of bile salts, lipids and cholesterol. Their interplay protects the biliary tree from the harsh detergent activity of bile salts. Among these transporters, ABCB4 is essential for the tra…	transporter	Pax5 bound	15.0766	2.85717	-4.50444	-2.17135	9.26509e-16	9.75638	19.0464	16.4269	2.61685	3.0975	2.76548	0.240326	transporter	ATP binding cassette subfamily B member 4
Gfi1b	growth factor independent 1B transcription repressor; growth factor independent 1B (potential regulator of CDKN1A, translocated in CML); growth factor independent protein 1B; potential regulator of CDKN1A translocated in CML; zinc finger protein Gfi-1b; Gfi1b negatively regulates Rag expression directly and via the repression of FoxO1; Gfi family members are essential for normal B cell developmen…	transcription regulator	Pax5 bound	12.7791	2.4572	-4.49248	-2.16751	6.9433e-13	10.1459	12.6091	15.5824	2.84507	2.06932	1.57168	0.387876	transcription regulator	growth factor independent 1B transcriptional repressor
Ublcp1	ubiquitin-like domain containing CTD phosphatase 1; CPUB1; Ubiquitin-like domain-containing C-terminal domain phosphatase 1 (UBLCP1), an FCP/SCP phosphatase family member, was identified as the first proteasome phosphatase. Phosphatase UBLCP1 controls proteasome assembly. UBLCP1 is a 26S proteasome phosphatase that regulates nuclear proteasome activity.	other (proteasome)	Pax5 bound	12.5349	2.39264	-4.47736	-2.16265	2.28095e-15	12.0219	11.6167	13.9662	2.21675	2.56853	0.725112	0.175894	phosphatase	ubiquitin like domain containing CTD phosphatase 1
Plxna1	plexin A1	surface receptor	Pax5 bound	13.4309	2.70861	-4.47562	-2.16209	6.86588e-23	12.9322	15.1325	12.2281	3.34704	2.07019	0.874718	0.638425	transmembrane receptor	plexin A1
Irf4	interferon regulatory factor 4; IRF-4, LSIRF, Spip, MUM1, NF-EM5, SHEP8;	transcription regulator	Pax5 bound	114.854	22.8589	-4.46233	-2.1578	2.6275e-33	103.526	102.014	139.022	19.4819	26.2359	12.0919	3.37701	transcription regulator	interferon regulatory factor 4
Cep164	centrosomal protein 164kDa; NPHP15; Centrosome forms the backbone of cell cycle progression mechanism. Nephronophthisis-associated CEP164 regulates cell cycle progression, apoptosis and epithelial-to-mesenchymal transition.centrosomal protein 164 (CEP164) regulates both cilia and the DNA damage response in the autosomal recessive polycystic kidney disease nephronophthisis.This study reveals a nov…	cell cycle	Pax5 bound	125.933	25.5864	-4.45379	-2.15503	1.57806e-38	108.735	147.67	121.395	28.4716	22.7011	11.4665	2.88524	other	centrosomal protein 164
Septin8		not annotated	Pax5 bound	7.87548	1.53334	-4.45367	-2.155	1.15944e-17	6.59484	9.0178	8.0138	1.47242	1.59427	0.702859	0.0609232	other	septin 8
Snx8			Pax5 bound	63.0099	12.926	-4.43667	-2.14948	5.19251e-37	59.042	62.7094	67.2785	15.0261	10.8259	2.38244	2.1001	transporter	sorting nexin 8
Slc11a2	solute carrier family 11 member 2 ; AHMIO1, DCT1, DMT1, NRAMP2; Divalent metal transporter 1 (DMT1). Cellular iron importer, divalent metal transporter 1 (DMT1).	transporter	Pax5 bound	21.411	4.28383	-4.43003	-2.14732	5.57931e-26	16.1331	20.6714	27.4287	4.62586	3.94179	3.28166	0.342034	transporter	solute carrier family 11 member 2
Gm14446	Ifit1bl1 (official name); interferon-induced protein with tetratricopeptide repeats 1B like 1; Ifit1c; no literature	unknown	Pax5 bound	7.09909	1.31382	-4.42983	-2.14725	1.9076e-09	5.75767	9.1503	6.3893	1.24721	1.38043	1.04169	0.0666096	other	interferon induced protein with tetratricopeptide repeats 1
Slc38a5				5.37843	0.815141	-4.42855	-2.14683	8.44374e-05	1.57074	7.50186	7.06267	0.878732	0.751549	1.90806	0.0635916	transporter	solute carrier family 38 member 5
Ap1s2			Pax5 bound	5.87736	1.10374	-4.42478	-2.14561	4.59728e-11	4.77194	6.86436	5.99579	1.02335	1.18414	0.606927	0.0803959	transporter	adaptor related protein complex 1 subunit sigma 2
Fry			Pax5 bound	6.03824	1.22942	-4.40632	-2.13957	2.91281e-25	5.07406	6.59684	6.44383	1.3665	1.09233	0.484111	0.137083	other	FRY microtubule binding protein
Bcl7a			Pax5 bound	505.266	105.525	-4.3731	-2.12866	1.01804e-69	497.021	498.817	519.96	108.99	102.061	7.36528	3.46433	other	BCL tumor suppressor 7A
Rpph1	ribonuclease P RNA component H1; H1RNA, Rmrp5, Rpr, H1RNA-1, RPPH1; Inhibition of breast cancer cell proliferation and tumorigenesis by long non-coding RNA RPPH1 down-regulation of miR-122 expression. 7. Rpph1 Upregulates CDC42 Expression and Promotes Hippocampal Neuron Dendritic Spine Formation by Competing with miR-330-5p.Rpph1 binds to miR326-3p/miR-330-5p and causes the release of their downs…	other	Pax5 bound	26.7434	4.49522	-4.36381	-2.12559	2.25074e-06	21.4272	30.1859	28.6171	3.18998	5.80046	2.6964	1.30524	other	ribonuclease P RNA component H1
Egr1	early growth response 1; Egr-1, Krox-1, Krox-24, Krox24, NGF1-A, NGFI-A, NGFIA, TIS8, Zenk, Zfp-6, Zif268, egr; EGR1 contributes to stemness marker expression and proliferation by orchestrating a PDGFA-dependent growth stimulatory loop.Early Growth Response-1 Plays a Non-redundant Role in the Differentiation of B Cells into Plasma Cells.naive B cells from Egr1 (-/-) mice and their wild-type (WT) …	transcription regulator	Pax5 bound	20.3366	4.13056	-4.35947	-2.12415	4.49348e-21	16.1979	24.4161	20.3959	4.33905	3.92206	2.37259	0.208496	transcription regulator	early growth response 1
Epor			Pax5 bound	7.59165	1.28974	-4.35634	-2.12312	2.2784e-05	2.90752	8.89443	10.973	1.86246	0.717009	2.41771	0.572728	transmembrane receptor	erythropoietin receptor
Fam198a	family with sequence similarity 198, member A; no literature	unknown	Pax5 bound	7.7057	1.53063	-4.34396	-2.11901	1.66316e-15	7.68603	7.80519	7.62588	1.43213	1.62913	0.0526883	0.098501	other	family with sequence similarity 198 member A
Tspan33			Pax5 bound	18.8722	3.54492	-4.33087	-2.11466	5.3702e-08	9.95343	17.1155	29.5476	4.9142	2.17564	5.72413	1.36928	other	tetraspanin 33
Cdkn1a	cyclin-dependent kinase inhibitor 1A (p21_ Cip1) cyclin-dependent kinase inhibitor 1A (p21, Cip1)	cell cycle	Pax5 bound	104.002	21.9253	-4.32437	-2.11249	2.28938e-42	100.555	106.652	104.799	24.2701	19.5805	1.80469	2.34481	kinase	cyclin dependent kinase inhibitor 1A
Mt2	metallothionein 2; The cellular accumulation of MT depends on the availability of cellular zinc derived from the diet. MT modulates: 1) the binding and exchange/ transport of heavy metals such as zinc, cadmium, or copper under physiological conditions and cytoprotection from their toxicities, and 2) the release of gaseous mediators such as hydroxyl radicals or nitric oxide.	other	Pax5 bound	9.85548	1.34354	-4.30029	-2.10443	0.000503095	3.41588	12.2842	13.8663	1.06551	1.62157	3.25203	0.278029	other	metallothionein 2
Aqp1	aquaporin 1, channel-like integral membrane protein, 28-kDa; water channel protein for red blood cells and kidney proximal tubule; AQP1-4 are localized in plasma membranes of renal epithelial cells and are intimately involved in water reabsorption by the kidney.	transporter	Pax5 bound	36.3439	7.16441	-4.2992	-2.10407	2.80833e-12	19.0382	38.6046	51.3889	8.47855	5.85026	9.40701	1.31415	transporter	aquaporin 1 (Colton blood group)
Rapgefl1	Rap guanine nucleotide exchange factor (GEF)-like 1; Link guanine nucleotide exchange factor II; RAP guanine-nucleotide-exchange factor (GEF)-like 1; link GEFII; rap guanine nucleotide exchange factor-like 1; no literature	unknown	Pax5 bound	8.88779	1.81512	-4.25727	-2.08993	4.41147e-15	6.35662	9.69477	10.612	1.95673	1.67352	1.29298	0.141603	other	Rap guanine nucleotide exchange factor like 1
Rhd	Rh blood group, D antigen; h-like polypeptide; Rhesus blood group CE and D; blood group Rh(D) polypeptide; erythrocyte membrane glycoprotein Rh30	other	Pax5 bound	28.9538	4.23496	-4.24118	-2.08447	0.000599399	15.806	28.2159	42.8396	6.3586	2.11133	7.81263	2.12363	transporter	Rh blood group D antigen
Tnfsf10	Trail; tumor necrosis factor (ligand) superfamily, member 10; APO-2L, Ly81, TL2, Trail; TNF-related apoptosis inducing ligand; TNF-related apoptosis-inducing ligand; TRAIL/APO2L; tumor necrosis factor ligand superfamily member 10	secreted	Pax5 bound	29.2819	6.04055	-4.22353	-2.07845	5.56789e-17	17.6452	35.9185	34.282	6.56054	5.52057	5.83749	0.519983	cytokine	TNF superfamily member 10
4921525O09Rik			Pax5 bound	9.92236	2.07143	-4.22178	-2.07785	2.94092e-14	8.0102	9.56418	12.1927	2.48956	1.65329	1.22059	0.418137	other	RIKEN cDNA 4921525O09 gene
Igll1	immunoglobulin lambda-like polypeptide 1	surface receptor	Pax5 bound	2789.06	607.014	-4.19452	-2.0685	9.3027e-56	2671	2973.67	2722.51	641.794	572.234	93.4958	34.7801	other	immunoglobulin lambda like polypeptide 5
Gatsl2			Pax5 bound	7.73177	1.63931	-4.19155	-2.06748	8.24005e-18	6.69768	8.29629	8.20136	1.81036	1.46825	0.517775	0.171055	other	cytosolic arginine sensor for mTORC1 subunit 2
Chchd10	coiled-coil-helix-coiled-coil-helix domain containing 10; Ndg2; Nur77 downstream protein 2; coiled-coil-helix-coiled-coil-helix domain-containing protein 10, mitochondrial; CHCHD10 plays a role in complex IV activity (oxidative phosphrylation in mitochond	other	Pax5 bound	1872.32	402.736	-4.18921	-2.06668	8.36988e-26	1905.37	2228.74	1482.84	389.951	415.522	215.956	12.7854	other	coiled-coil-helix-coiled-coil-helix domain containing 10
Hp	haptoglobin; zonulin;	other		5.10927	0.60351	-4.17181	-2.06067	0.00176146	1.12965	6.55536	7.64279	0.110116	1.0969	2.01442	0.493394	peptidase	haptoglobin
Pcmtd1			Pax5 bound	34.1465	7.36146	-4.15013	-2.05316	2.43017e-32	26.6444	37.7864	38.0085	7.36003	7.36289	3.75157	0.00143237	enzyme	protein-L-isoaspartate (D-aspartate) O-methyltransferase domain containing 1
Irs2	insulin receptor substrate 2; insulin receptor substrate 2 (IRS2)-mediated signals coordinate key processes in rodent physiology such as food intake, fertility, longevity, and aging-related behavior. Glucose induces mouse beta cell proliferation via IRS2, mTOR and cyclin D2 but not the insulin receptor.	signal transducer	Pax5 bound	32.2524	6.89633	-4.12865	-2.04567	2.28573e-17	25.6576	43.922	27.1776	7.05093	6.74173	5.85127	0.154599	enzyme	insulin receptor substrate 2
Il18	interleukin 18 (interferon-gamma-inducing factor); IFN-gamma-inducing factor; IL-1 gamma; interferon gamma-inducing factor; interferon-gamma-inducing factor; interleukin-1 gamma; interleukin-18 isa proinflammatory cytokine and belongs to the IL-1 superfamily and is produced by macrophages and other cells. IL-18 works by binding to the interleukin-18 receptor, and together with IL-12 it induces ce…	secreted		5.29722	0.806141	-4.1106	-2.03935	0.000715781	4.97104	2.72456	8.19606	0.855118	0.757165	1.58788	0.0489765	cytokine	interleukin 18
Neil1	Nei endonuclease VIII-like 1 (E. coli); FPG1, NEI1, hFPG1; The repair of free-radical oxidative DNA damage is carried out by lesion-specific DNA glycosylases as the first step of the highly conserved base excision repair (BER) pathway. In humans, three orthologs of the prototypical endonuclease VIII (Nei), the Nei-like NEIL1-3 enzymes are involved in the repair of oxidized DNA lesions. Neil3 and …	other	Pax5 bound	109.799	24.1641	-4.07615	-2.02721	2.47833e-36	99.3444	111.234	118.819	23.0388	25.2895	5.66753	1.12535	enzyme	nei like DNA glycosylase 1
Stx1a			Pax5 bound	8.65413	1.77676	-4.04387	-2.01574	1.52851e-08	6.11373	7.73518	12.1135	1.93089	1.62264	1.79189	0.154125	transporter	syntaxin 1A
Snord35b	small nucleolar RNA, C/D box 35B; Rnu35b, U35; no literature	unknown	Pax5 bound	25.9578	3.05978	-4.04044	-2.01451	0.0046894	17.6673	30.3237	29.8824	5.1665	0.953059	4.14722	2.10672	other	small nucleolar RNA, C/D box 35B
Kel				8.15118	0.673244	-4.03821	-2.01372	0.00713756	2.81815	6.07093	15.5645	1.11845	0.228037	3.82373	0.445207	peptidase	Kell metallo-endopeptidase (Kell blood group)
Slc7a7	solute carrier family 7 (amino acid transporter light chain, y+ system), member 7	transporter	Pax5 bound	28.1409	6.32296	-4.02782	-2.01	2.66749e-25	25.1614	28.6918	30.5695	7.15119	5.49473	1.5853	0.828227	transporter	solute carrier family 7 member 7
Plec		not annotated	Pax5 bound	26.8556	5.97612	-4.02696	-2.00969	7.24861e-27	20.1182	32.9759	27.4725	6.435	5.51724	3.72449	0.458878	other	plectin
Ifi30	interferon gamma inducible protein 30; GILT, IP30; Gamma interferon-inducible lysosomal thioreductase (GILT) ablation renders mouse fibroblasts sensitive to dengue virus replication. Gamma-interferon-inducible lysosomal thiol reductase (GILT) is known to reduce disulfide bonds present in proteins internalized by antigen presenting cells, facilitating optimal processing and presentation of peptide…	other	Pax5 bound	134.751	29.6727	-4.01779	-2.0064	8.01252e-14	181.211	119.752	103.29	27.9304	31.415	23.7112	1.74232	enzyme	IFI30, lysosomal thiol reductase
Rb1	retinoblastoma 1	transcription regulator	Pax5 bound	26.8913	6.00716	-4.0162	-2.00583	7.88352e-32	22.1474	27.1188	31.4076	6.14842	5.8659	2.67559	0.141259	transcription regulator	RB transcriptional corepressor 1
Pde5a			Pax5 bound	13.8368	3.12155	-4.01251	-2.00451	2.26444e-27	13.0981	15.0614	13.3507	3.36805	2.87504	0.61664	0.246506	enzyme	phosphodiesterase 5A
Slc12a7	Solute carrier family 12 (potassium/chloride transporter), member 7; KCC4; The K-Cl cotransporter (KCC) plays fundamental physiological roles in processes such as inhibitory neurotransmission and cell volume regulation.	transporter	Pax5 bound	55.5383	12.5936	-3.98185	-1.99344	2.06531e-34	44.8707	63.1564	58.5877	13.396	11.7912	5.49441	0.802398	transporter	solute carrier family 12 member 7
Ildr1	immunoglobulin-like domain containing receptor 1; DFNB42alpha, ILDR1alpha', ILDR1beta, ILDR1; Deficiency of angulin-2/ILDR1, a tricellular tight junction-associated membrane protein, causes deafness with cochlear hair cell degeneration in mice. Tricellular tight junctions seal the extracellular spaces of tricellular contacts, where the vertices of three epithelial cells meet, and are required for…	surface receptor	Pax5 bound	7.39867	1.57644	-3.98004	-1.99278	5.36141e-10	6.40985	9.43004	6.35613	1.5093	1.64357	1.0158	0.0671351	transmembrane receptor	immunoglobulin like domain containing receptor 1
Pitpnm1			Pax5 bound	51.4344	11.7675	-3.97869	-1.99229	3.95296e-33	52.5957	54.2117	47.4956	12.5615	10.9735	2.02385	0.793996	transporter	phosphatidylinositol transfer protein membrane associated 1
Mapk11	mitogen-activated protein kinase 11; P38b, Prkm11, Sapk2, Sapk2b, p38-2, p38beta, p38beta2; MAPK11 in breast cancer cells enhances osteoclastogenesis and bone resorption. This study shows that the p38 MAPK (p38) isoform MAPK11 (p38beta) is expressed in breast cancer cells. Activation of the MAPK11/12/13/14 (p38 MAPK) pathway regulates the transcription of autophagy genes in response to oxidative …	signal transducer	Pax5 bound	13.3681	2.98334	-3.97568	-1.9912	5.65054e-16	12.2364	14.1371	13.7309	3.21443	2.75224	0.577895	0.231095	kinase	mitogen-activated protein kinase 11
Cdkn2c			Pax5 bound	95.6262	21.3162	-3.96673	-1.98795	7.76579e-24	74.1834	93.4176	119.278	20.6224	22.01	13.0643	0.693785	transcription regulator	cyclin dependent kinase inhibitor 2C
Tspo2				11.7685	2.12844	-3.94692	-1.98073	0.000422776	5.14587	12.8831	17.2766	3.64326	0.613627	3.5459	1.51482	other	translocator protein 2
Rapgef5			Pax5 bound	12.9633	2.93123	-3.91983	-1.97079	1.02834e-18	10.2258	14.5144	14.1498	3.04608	2.81639	1.37282	0.114846	other	Rap guanine nucleotide exchange factor 5
Itgb4	integrin, beta 4; CD104; SYK interaction with ITGbeta4 suppressed by Epstein-Barr virus LMP2A modulates migration and invasion of nasopharyngeal carcinoma cells.	surface receptor	Pax5 bound	6.84394	1.50239	-3.8951	-1.96166	9.18587e-11	6.99884	8.45464	5.07832	1.22442	1.78036	0.977732	0.277973	transmembrane receptor	integrin subunit beta 4
6530402F18Rik	6530402F18Rik, no literature	unknown	Pax5 bound	10.2996	2.30582	-3.88475	-1.95782	3.93742e-13	6.99158	12.7018	11.2054	2.41553	2.19612	1.70949	0.109703	other	RIKEN cDNA 6530402F18 gene
Ypel4				5.85339	0.852815	-3.88174	-1.9567	0.00357524	1.68372	6.27518	9.60128	1.37865	0.32698	2.29531	0.525835	other	yippee like 4
Gch1	GTP cyclohydrolase 1; DYT14, DYT5, DYT5a, GCH, GTP-CH-1, GTPCH1, HPABH4B; The enzyme guanosine triphosphate-cyclohydrolase-1 (GCH-1) is a rate limiting step in the de novo synthesis of tetrahydrobiopterin (BH4) a co-factor in monoamine synthesis and nitric oxide production.	metabolism	Pax5 bound	9.51746	2.11815	-3.88012	-1.9561	5.78445e-13	8.56624	10.3785	9.60764	1.98261	2.25369	0.525095	0.135539	enzyme	GTP cyclohydrolase 1
Id3	Inhibitor of DNA binding 3_ dominant negative helix-loop-helix protein inhibitor of DNA binding 3, dominant negative helix-loop-helix protein	transcription regulator	Pax5 bound	633.71	148.248	-3.87472	-1.95409	1.04587e-26	669.879	700.27	530.979	147.018	149.477	52.1089	1.22938	transcription regulator	inhibitor of DNA binding 3, HLH protein
Snx2	sorting nexin 2 sorting nexin 2	protein trafficking	Pax5 bound	332.278	78.6422	-3.85836	-1.94799	3.20223e-48	332.924	333.745	330.165	80.8589	76.4256	1.0826	2.21664	transporter	sorting nexin 2
Gata1				8.044	1.66285	-3.85619	-1.94717	4.75417e-06	3.92761	8.9448	11.2596	1.94672	1.37898	2.16395	0.28387	transcription regulator	GATA binding protein 1
Gypa			Pax5 bound	22.3759	2.92977	-3.85447	-1.94653	0.00525142	10.8805	21.8186	34.4286	4.78285	1.07669	6.80348	1.85308	other	glycophorin A
H2-Aa	histocompatibility 2, class II antigen A, alpha; A alpha; H-2 class II histocompatibility antigen, A-B alpha chain; H-2 class II histocompatibility antigen, A-F alpha chain; H-2 class II histocompatibility antigen, A-K alpha chain; H-2 class II histocompatibility antigen, A-Q alpha chain; H-2 class II histocompatibility antigen, A-R alpha chain; H-2 class II histocompatibility antigen, A-S alpha …	surface receptor	Pax5 bound	10.5546	2.0567	-3.82588	-1.93579	1.4197e-05	11.3705	9.99037	10.3029	0.969827	3.14358	0.417816	1.08688	transmembrane receptor	major histocompatibility complex, class II, DQ alpha 1
Ust	uronyl-2-sulfotransferase; 2OST, UA2OST; Melanoma Cell Adhesion and Migration Is Modulated by the Uronyl 2-O Sulfotransferase. We showed previously that uronyl-2-O sulfotransferase (Ust) and 2-O sulfation of chondroitin/dermatan sulfate (CS/DS) are involved in cell migration. This is the first study showing that Ust, and consequently 2-O sulfation of the low affinity receptor for FgfR CS/DS, redu…	metabolism	Pax5 bound	11.9776	2.80858	-3.81521	-1.93176	2.67954e-17	12.1473	13.0734	10.7122	2.93862	2.67853	0.686885	0.130043	enzyme	uronyl 2-sulfotransferase
Tmem71	transmembrane protein 71; no literature	unknown	Pax5 bound	8.15229	1.82919	-3.79976	-1.92591	1.65499e-11	7.04139	8.93979	8.4757	1.61699	2.04139	0.57138	0.212197	other	transmembrane protein 71
Smarca4			Pax5 bound	1626.8	389.007	-3.79065	-1.92245	4.46508e-31	1417.91	1962.6	1499.89	415.864	362.149	169.558	26.8573	transcription regulator	SWI/SNF related, matrix associated, actin dependent regulator of chromatin, subfamily a, member 4
Ank1			Pax5 bound	11.0313	1.94746	-3.78327	-1.91963	0.00103195	5.13875	12.1731	15.7821	2.67702	1.2179	3.12506	0.729557	other	ankyrin 1
Camk2n2			Pax5 bound	6.65686	1.42223	-3.75927	-1.91045	9.00738e-06	5.82707	7.65244	6.49107	1.50186	1.34261	0.533417	0.0796249	other	calcium/calmodulin dependent protein kinase II inhibitor 2
Eps8			Pax5 bound	35.7997	8.67729	-3.74088	-1.90338	3.70303e-29	32.5773	40.7568	34.0649	9.15163	8.20295	2.51551	0.47434	peptidase	epidermal growth factor receptor pathway substrate 8
A630007B06Rik			Pax5 bound	6.38159	1.46143	-3.73869	-1.90253	6.25269e-09	4.87336	6.62848	7.64293	1.61336	1.3095	0.808979	0.151927	other	coiled-coil domain containing 186
Smim3	Smim3 (official name); small integral membrane protein 3; Nid67; NID67, a small putative membrane protein, is preferentially induced by NGF in PC12 pheochromocytoma cells.	unknown	Pax5 bound	16.8208	3.95252	-3.71884	-1.89485	2.21532e-14	16.066	17.8208	16.5756	3.65419	4.25085	0.521183	0.298334	ion channel	small integral membrane protein 3
Mgll	monoglyceride lipase; HU-K5, HUK5, MAGL, MGL; Mutation of Cys242 of human monoacylglycerol lipase disrupts balanced hydrolysis of 1- and 2-monoacylglycerols. Monoacylglycerol lipase (MAGL) is the primary enzyme metabolizing the endocannabinoid 2-arachidonoylglycerol in the brain.	metabolism	Pax5 bound	9.76664	2.22184	-3.71682	-1.89407	3.45598e-09	5.11605	11.9675	12.2164	2.33616	2.10752	2.32641	0.114321	enzyme	monoglyceride lipase
Anxa1	annexin A1; Anx-1, Anx-A1, Lpc-1, Lpc1; Annexin A1 (ANXA1) is a calcium-dependent phospholipid-linked protein, involved in anti-inflammatory effects, regulation of cellular differentiation, proliferation and apoptosis. Annexin A1 belongs to the annexin family of Ca2+-dependent phospholipid-binding proteins that are preferentially located on the cytosolic face of the plasma membrane. Annexin A1 pr…	other	Pax5 bound	69.8991	16.5615	-3.71417	-1.89304	2.36427e-20	54.9121	75.0437	79.7416	14.439	18.6841	7.61525	2.12251	enzyme	annexin A1
Emid1	EMI domain containing 1; emilin and multimerin domain-containing protein 1	unknown	Pax5 bound	49.3207	9.48768	-3.70868	-1.89091	0.000808939	77.0558	27.5528	43.3534	9.06774	9.90762	14.5984	0.419944	other	EMI domain containing 1
Hdac11	histone deacetylase 11; HD11; Histone deacetylase 11: A novel epigenetic regulator of myeloid derived suppressor cell expansion and function. Divergent roles of histone deacetylase 6 (HDAC6) and histone deacetylase 11 (HDAC11) on the transcriptional regulation of IL10 in antigen presenting cells.	transcription regulator	Pax5 bound	26.2284	6.21646	-3.7044	-1.88924	2.28419e-14	19.7995	34.0083	24.8775	6.05728	6.37564	4.15697	0.159179	transcription regulator	histone deacetylase 11
Polh			Pax5 bound	69.0963	16.9501	-3.69694	-1.88633	3.06254e-36	67.2828	64.2091	75.797	17.2217	16.6785	3.46585	0.271569	enzyme	DNA polymerase eta
Ctdspl	CTD (carboxy-terminal domain, RNA polymerase II, polypeptide A) small phosphatase-like; HYA22, PSR1, RBSP3, SCP3; Preferentially catalyzes the dephosphorylation of Ser-5 within the tandem 7 residue repeats in the C-terminal domain (CTD) of the largest RNA polymerase II subunit POLR2A. Negatively regulates RNA polymerase II transcription, possibly by controlling the transition from initiation/capp…	transcription regulator	Pax5 bound	16.3494	3.98097	-3.68508	-1.8817	8.40521e-16	12.7792	18.7602	17.5087	4.8974	3.06454	1.82128	0.916432	other	CTD small phosphatase like
Mt1	metallothionein 1;Metallothioneins (MTs) are a group of low-molecular weight, cysteine-rich proteins. In general, MT is known to modulate three fundamental processes: (1) the release of gaseous mediators such as hydroxyl radical or nitric oxide, (2) apoptosis and (3) the binding and exchange of heavy metals such as zinc, cadmium or copper.	other	Pax5 bound	74.68	17.8933	-3.67589	-1.87809	1.38564e-12	88.771	63.6951	71.574	17.4886	18.298	7.40349	0.404727	other	metallothionein 1
Tmem98	transmembrane protein 98; no literature	surface receptor	Pax5 bound	77.4776	19.1876	-3.67451	-1.87755	3.35495e-23	80.5321	78.9848	72.9159	21.3707	17.0045	2.32419	2.18308	other	transmembrane protein 98
Sptb			Pax5 bound	14.4731	2.43773	-3.65809	-1.87109	0.00351628	8.07639	16.0694	19.2735	3.81879	1.05667	3.32942	1.38106	other	spectrin beta, erythrocytic
Cdh24	cadherin 24, type 2; CDH11L; Cadherins (CDHs) are important in maintenance of cell adhesion and polarity, alterations of which contribute to tumorigenesis. Alterations of E-cadherin, a prototype CDH, have been reported in many cancers. Unconventional CDH10, CDH24 and DCHS2 genes harbored frameshift mutations. These mutations might inactivate the cell adhesion-related functions and could be a feat…	surface receptor	Pax5 bound	13.7968	3.29097	-3.65072	-1.86818	1.38031e-11	10.3037	12.2908	18.796	3.63751	2.94442	2.56454	0.346544	other	cadherin 24
Klf1			Pax5 bound	18.1285	4.10196	-3.6503	-1.86802	8.05085e-07	8.50156	22.8289	23.0551	4.73091	3.47301	4.81392	0.628948	transcription regulator	Kruppel like factor 1
Ptpn12			Pax5 bound	22.8219	5.63752	-3.64238	-1.86488	2.85141e-21	18.6364	24.2795	25.5497	6.175	5.10004	2.12462	0.537479	phosphatase	protein tyrosine phosphatase, non-receptor type 12
Klrb1c			Pax5 bound	5.61356	1.1574	-3.6335	-1.86136	0.000138234	2.02046	8.77582	6.04439	1.06916	1.24564	1.96197	0.0882412	transmembrane receptor	killer cell lectin like receptor B1
Cd22	CD22 molecule; B cell-restricted sialic acid binding Ig-like lectins (Siglecs), CD22 and Siglec-G, might contribute to this process. Inhibitory coreceptor for BCR-mediated signaling CD22 molecule, SIGLEC-2, SIGLEC2; inhbitory coreceptor for BCR-mediated signaling B-lymphocyte cell adhesion molecule; BL-CAM; IgG1 B cell receptor signaling is inhibited by CD22;	surface receptor	Pax5 bound	55.4356	12.0581	-3.61983	-1.85592	3.55982e-05	57.5368	31.3476	77.4225	11.4907	12.6254	13.3421	0.567334	transmembrane receptor	CD22 molecule
Optn	optineurin; Plk1 activation is required for progression through mitotic entry to cytokinesis. Here we show that at mitotic entry, Plk1 phosphorylates Optineurin (Optn) at serine 177 and that this dissociates Optn from the Golgi-localized GTPase Rab8, inducing its translocation into the nucleus. Optn is associated with a myosin phosphatase complex (MP), which antagonizes the mitotic function of Pl…	signal transducer	Pax5 bound	6.81208	1.57976	-3.61161	-1.85264	1.11518e-06	4.09283	7.87399	8.46943	1.90273	1.25679	1.37045	0.322972	other	optineurin
Scn4b	Navbeta4, sodium channel, voltage-gated, type IV, beta subunit, sodium channel subunit beta-4	transporter	Pax5 bound	93.15	18.422	-3.59641	-1.84656	0.0006963	39.7687	127.167	112.514	17.763	19.0809	27.0238	0.658974	ion channel	sodium voltage-gated channel beta subunit 4
Hmox1	heme oxygenase (decycling) 1; EOXG, Heox, Hmox, Ho-1, Ho1, hsp32; P32 protein; heme oxygenase 1; hemoxygenase;	metabolism	Pax5 bound	7.39349	1.42699	-3.5946	-1.84583	0.000839275	2.57087	13.5529	6.05666	1.03374	1.82025	3.23994	0.393254	enzyme	heme oxygenase 1
Akap12	A kinase (PRKA) anchor protein 12	cell cycle	Pax5 bound	298.952	75.4142	-3.5773	-1.83887	6.78887e-27	232.334	350.403	314.118	84.5441	66.2842	34.9168	9.12997	transporter	A-kinase anchoring protein 12
Cyp4f18	cytochrome P450, family 4, subfamily f, polypeptide 18; YPIVF3; cytochrome P450 4F3; cytochrome P450 CYP4F18; cytochrome P450, 4f18; cytochrome P450-LTB-omega; leukotriene-B(4) 20-monooxygenase 2; leukotriene-B(4) omega-hydroxylase 2 cytochrome P450, family 4, subfamily f, polypeptide 18; Cyp4f3, Cypf1; cytochrome P-450 4F18 is the leukotriene B4 omega-1/omega-2 hydroxylase	metabolism	Pax5 bound	105.337	26.639	-3.55939	-1.83163	1.99346e-24	106.381	111.341	98.2888	24.1913	29.0868	3.80386	2.44775	enzyme	cytochrome P450 family 4 subfamily F member 2
1700048O20Rik	no literature	unknown	Pax5 bound	84.6709	21.4267	-3.55146	-1.82841	5.99431e-28	79.8198	75.0606	99.1322	20.6772	22.1762	7.36005	0.749484	other	RIKEN cDNA 1700048O20 gene
Pld3			Pax5 bound	32.6367	8.22029	-3.54393	-1.82535	1.25653e-14	30.3081	40.5143	27.0878	8.48669	7.9539	4.047	0.266392	enzyme	phospholipase D family member 3
Sdc1	syndecan 1; CD138	surface receptor	Pax5 bound	26.9871	6.94242	-3.51859	-1.815	3.95405e-18	30.0794	23.7719	27.1101	7.60887	6.27597	1.82188	0.66645	enzyme	syndecan 1
Irf8			Pax5 bound	237.109	59.4093	-3.51484	-1.81346	2.43973e-14	230.792	240.59	239.946	40.3926	78.4259	3.16416	19.0166	transcription regulator	interferon regulatory factor 8
Myl9			Pax5 bound	6.39977	1.47976	-3.50263	-1.80844	0.000244075	6.78088	6.99459	5.42385	2.05133	0.908178	0.491845	0.571578	other	myosin light chain 9
Ethe1	ethylmalonic encephalopathy 1 ethylmalonic encephalopathy 1; mitochondrial dioxygenase	metabolism	Pax5 bound	319.113	82.7957	-3.49502	-1.8053	1.14754e-23	315.429	369.452	272.459	82.1372	83.4543	28.0598	0.658579	enzyme	ETHE1, persulfide dioxygenase
Blvrb	biliverdin reductase B (flavin reductase (NADPH)); BVRB, FLR, HEL-S-10, SDR43U1; The biliverdin reductase (BVR) isozymes BVRA and BVRB are cell surface membrane receptors with pleiotropic functions. This review compares, for the first time, the structural and functional differences between the isozymes. They reduce biliverdin, a byproduct of heme catabolism, to bilirubin, display kinase activity,…	metabolism	Pax5 bound	131.793	34.178	-3.4862	-1.80165	1.96924e-26	122.517	142.846	130.015	34.2442	34.1118	5.93538	0.066224	enzyme	biliverdin reductase B
Jund			Pax5 bound	330.998	85.3173	-3.47697	-1.79783	3.54649e-15	363.524	376.086	253.383	71.8403	98.7943	38.9764	13.477	transcription regulator	JunD proto-oncogene, AP-1 transcription factor subunit
Dennd4a			Pax5 bound	17.54	4.59467	-3.47253	-1.79599	4.00114e-26	15.3899	17.5907	19.6395	5.28768	3.90165	1.22702	0.693015	other	DENN domain containing 4A
Gpr146	G protein-coupled receptor 146; Evidence for an interaction of neuronostatin with the orphan G protein-coupled receptor, GPR107. G protein-coupled receptor 146	surface receptor	Pax5 bound	6.35576	1.5677	-3.46778	-1.79401	6.1732e-09	4.22851	7.85333	6.98544	1.54351	1.59189	1.09273	0.0241937	G-protein coupled receptor	G protein-coupled receptor 146
Cdr2			Pax5 bound	12.6064	2.07432	-3.46518	-1.79293	0.00899726	6.81968	15.3937	15.6059	3.40205	0.746594	2.89403	1.32773	other	cerebellar degeneration related protein 2
B3gnt8	UDP-GlcNAc:betaGal beta-1,3-N-acetylglucosaminyltransferase 8; B3GALT7, BGALT15, beta3Gn-T8; 1, 3-N-acetylglucosaminyltransferase 8 (3GnT8) can extend polylactosamine on N-glycans. -1,3-N-acetylglucosaminyltransferase-8 (3Gn-T8) is the most recently identified enzyme in the 3Gn-T family, but its biological function is poorly understood.Enzymatic activities of some glycosyltransferases are markedl…	metabolism	Pax5 bound	71.3612	18.5168	-3.46091	-1.79115	9.26898e-19	66.9359	85.2716	61.8761	17.8489	19.1847	7.10692	0.667898	enzyme	UDP-GlcNAc:betaGal beta-1,3-N-acetylglucosaminyltransferase 8
Atp8a1			Pax5 bound	16.6203	4.34387	-3.46023	-1.79087	2.47466e-25	13.6898	16.8136	19.3576	4.79326	3.89449	1.639	0.449386	transporter	ATPase phospholipid transporting 8A1
Nab2	NGFI-A binding protein 2 (EGR1 binding protein 2); The transcriptional regulator NGFI-A binding protein 2 (NAB2) and the early growth response (EGR) genes are key regulators of effector molecules, such as cell death-inducing genes. NAB2 and EGR-1 exert opposite roles in regulating TRAIL expression in human Natural Killer cells. EGR1, EGR2, and EGR3 activate the expression of their coregulator NAB…	transcription regulator	Pax5 bound	6.10294	1.51165	-3.4569	-1.78948	4.99207e-08	6.14638	6.26941	5.89304	1.49544	1.52786	0.110798	0.0162062	transcription regulator	NGFI-A binding protein 2
Skil	SKI-like oncogene; SNO, SnoA, SnoI, SnoN, Skir; Defective T-cell activation is associated with augmented transforming growth factor Beta sensitivity in mice with mutations in the Sno gene. The proto-oncogene Sno has been shown to be a negative regulator of transforming growth factor beta (TGF-beta) signaling in vitro, using overexpression and artificial reporter systems. The ski/sno protooncogene…	transcription regulator	Pax5 bound	12.2648	3.20951	-3.45629	-1.78922	1.43019e-22	10.5184	12.1089	14.1669	3.54231	2.87671	1.0561	0.3328	transcription regulator	SKI like proto-oncogene
Lxn	latexin; ECI, TCI; Latexin acts endogenously in HSCs to negatively regulate their population size by enhancing apoptosis and by decreasing self-renewal. Deletion of latexin in vivo increases HSC repopulation capacity and survival, expands the entire hematopoietic system, and mitigates myelosuppression. Latexin sensitizes leukemogenic cells to gamma-irradiation-induced cell-cycle arrest and cell d…	other	Pax5 bound	282.606	73.7549	-3.45348	-1.78805	3.48393e-15	329.873	306.476	211.468	71.4762	76.0335	36.2044	2.27863	other	latexin
Myadm	Myeloid-associated differentiation marker; SB135, D7Wsu62e; A full-length cDNA of 3192 bp isolated from human bone marrow cDNA library was predicted an ORF encoding 298 amino acids. The deduced protein, containing seven putative transmembrane segments and sharing 75.8% amino acid identity with mouse Myadm protein, was named as human MYADM. Computer predictions had suggested MYADM to encode a prot…	other (migration)	Pax5 bound	18.2735	4.79088	-3.4248	-1.77602	5.06635e-21	16.6326	18.711	19.477	4.80977	4.77199	0.849728	0.0188934	other	myeloid associated differentiation marker
Nphp4			Pax5 bound	8.29348	2.18607	-3.42098	-1.77441	4.43312e-13	7.75608	9.33592	7.78843	2.5627	1.80945	0.521307	0.376626	other	nephrocystin 4
Trim10				17.334	2.39196	-3.40357	-1.76705	0.0164837	8.17783	18.5859	25.2383	4.09024	0.693674	4.96455	1.69828	other	tripartite motif containing 10
Rab3a			Pax5 bound	35.6538	9.28168	-3.38916	-1.76093	2.46182e-12	28.6215	45.6163	32.7235	9.18647	9.37689	5.12009	0.0952091	enzyme	RAB3A, member RAS oncogene family
Slc6a9	solute carrier family 6 (neurotransmitter transporter, glycine), member 9; Glyt-1, Glyt1; glycine transporter type 1 (GlyT1). Glycine is a well-documented cytoprotective agent and protects mammalian intestine against ischemia-reperfusion injury, irradiation and experimentally induced colitis. The specific glycine transporter GLYT1 is found throughout the human intestine where it is responsible fo…	transporter	Pax5 bound	8.83866	1.55549	-3.35977	-1.74836	0.00998922	5.64971	7.47676	13.3895	2.53483	0.576146	2.33575	0.979341	transporter	solute carrier family 6 member 9
Gm16515			Pax5 bound	33.3424	9.1158	-3.33479	-1.7376	1.82112e-24	33.823	34.3376	31.8665	9.75743	8.47418	0.752722	0.641623	other	N-acetyltransferase domain containing 1
Cmtm4	CKLF-like MARVEL transmembrane domain containing 4; CKLFSF4; CMTM4 is the most conserved member of chemokine-like factor (CKLF)-like MARVEL transmembrane domain-containing (CMTM) family on chromosome 16q22.1, a locus that harbors a number of tumor-suppressor genes. We identify, using a haploid genetic screen, CMTM6, a type-3 transmembrane protein of previously unknown function, as a regulator of …	other (PD-L1 reg.)	Pax5 bound	5.01648	1.34718	-3.31364	-1.72842	1.57871e-11	3.78274	5.28402	5.98267	1.57071	1.12365	0.649001	0.223528	cytokine	CKLF like MARVEL transmembrane domain containing 4
Agtpbp1			Pax5 bound	6.07263	1.63088	-3.29883	-1.72195	1.04779e-11	4.94038	5.56102	7.71648	1.80439	1.45736	0.841226	0.173515	peptidase	ATP/GTP binding protein 1
Tle6	transducin-like enhancer of split 6, homolog of Drosophila E(spl); Groucho-related protein 6;Grg6; transducin-like enhancer protein 6; Gro/TLE-related gene product 6 (Grg6) shares with Gro/TLEs a conserved WD40 repeat domain but is more distantly related at its N-terminal half; no proper literature.	transcription regulator	Pax5 bound	5.76487	1.41796	-3.29875	-1.72192	1.26259e-05	4.02153	6.47105	6.80202	1.24953	1.58638	0.876889	0.168425	other	transducin like enhancer of split 6
Spef1			Pax5 bound	13.1138	3.43637	-3.28766	-1.71706	1.83136e-07	7.77365	14.9195	16.6483	4.12133	2.75141	2.71631	0.684962	other	sperm flagellar 1
Mtss1	metastasis suppressor 1; actin monomer-binding protein; metastasis suppressor protein 1; missing in metastasis protein	cytoskeleton	Pax5 bound	144.594	40.2279	-3.27953	-1.71349	2.27527e-28	135.631	163.394	134.756	43.2217	37.2342	9.40362	2.99375	other	MTSS1, I-BAR domain containing
Iqsec1			Pax5 bound	59.4545	16.4401	-3.27702	-1.71238	5.51422e-27	50.7056	69.1828	58.4752	16.4804	16.3998	5.35631	0.0402935	other	IQ motif and Sec7 domain 1
Snx25			Pax5 bound	24.2337	6.59496	-3.27668	-1.71224	6.15252e-18	19.6921	23.3627	29.6463	6.61577	6.57415	2.90635	0.0208113	other	sorting nexin 25
Prr7			Pax5 bound	5.61566	1.3523	-3.26912	-1.7089	0.000237138	5.77217	6.66568	4.40912	1.19792	1.50667	0.656096	0.154377	other	proline rich 7, synaptic
AC073553.2				53.6427	11.031	-3.26586	-1.70746	0.00576535	37.9846	39.0288	83.9147	12.6948	9.36721	15.139	1.66381	microRNA
Dusp7	dual specificity phosphatase 7	signal transducer	Pax5 bound	107.583	29.5925	-3.2607	-1.70518	1.84901e-15	83.8058	142.856	96.087	31.4472	27.7378	17.9894	1.85471	phosphatase	dual specificity phosphatase 7
Cpeb4			Pax5 bound	9.38991	2.52261	-3.25951	-1.70466	1.97483e-08	7.06461	9.93676	11.1684	2.88269	2.16252	1.2158	0.360086	other	cytoplasmic polyadenylation element binding protein 4
Phlpp1	PH domain and leucine rich repeat protein phosphatase 1; PHLPP, PLEKHE1, SCOP; PH domain leucine-rich-repeats protein phosphatase (PHLPP) is a family of Ser/Thr protein phosphatases that serve as tumor suppressors by negatively regulating Akt. Reduced expression of the tumor suppressor PHLPP1 enhances the antiapoptotic B-cell receptor signal in chronic lymphocytic leukemia B-cells. We now show th…	signal transducer	Pax5 bound	21.0485	5.82266	-3.25516	-1.70273	1.20628e-19	18.2953	24.922	19.9281	5.75053	5.89479	1.99327	0.0721314	enzyme	PH domain and leucine rich repeat protein phosphatase 1
Zfp382			Pax5 bound	15.4765	4.30004	-3.2434	-1.69751	1.7218e-12	15.0691	15.2892	16.0712	4.86259	3.73749	0.304058	0.562552	transcription regulator	zinc finger protein 382
Pcbp3	poly(rC) binding protein 3; AlphaCP-3, ALPHA-CP3-OT1, PCBP3OT, PCBP3; Poly(C)-binding proteins (PCBPs) are generally known as RNA-binding proteins that interact in a sequence-specific manner with single-stranded poly(C) sequences. These proteins are mainly involved in various posttranscriptional regulations (e.g., mRNA stabilization or translational activation/silencing). This study reports a nov…	transcription regulator	Pax5 bound	36.9082	10.2335	-3.23361	-1.69315	2.80827e-14	30.2131	46.1902	34.3215	10.8952	9.57178	4.79013	0.661701	transcription regulator	poly(rC) binding protein 3
Gpd1l			Pax5 bound	226.128	64.023	-3.23295	-1.69285	2.37955e-31	238.387	216.139	223.859	68.1363	59.9097	6.52199	4.11331	enzyme	glycerol-3-phosphate dehydrogenase 1 like
Fam49a	family with sequence similarity 49, member A	unknown	Pax5 bound	6.27346	1.72312	-3.23046	-1.69174	2.04794e-10	4.88389	7.12103	6.81548	1.92465	1.52159	0.700366	0.201529	other	family with sequence similarity 49 member A
Spib	Spi-B transcription factor (Spi-1/PU.1 related)	transcription regulator	Pax5 bound	533.761	150.473	-3.22794	-1.69061	1.61328e-23	573.95	543.934	483.397	140.079	160.867	26.6308	10.3937	transcription regulator	Spi-B transcription factor
Sorcs2	sortilin-related VPS10 domain containing receptor 2; Sortilin-related receptor CNS expressed 2 (SorCS2) is one of the vacuolar protein sorting 10 family proteins (VPS10Ps) that have pleiotropic roles in protein trafficking and intracellular and intercellular signaling. Sortilin and SorCS2 are part of the Vps10p receptor family. They have both been studied in nervous tissue with several important …	protein trafficking	Pax5 bound	55.2692	13.765	-3.22705	-1.69022	0.000349614	73.1231	54.3312	38.3534	11.0543	16.4757	10.0481	2.71072	transporter	sortilin related VPS10 domain containing receptor 2
H1fx	H1 histone family, member X	other	Pax5 bound	170.237	47.3802	-3.20957	-1.68238	1.09383e-14	142.114	219.717	148.879	44.2088	50.5516	24.8169	3.17142	other	H1 histone family member X
Mast4	Microtubule associated serine/threonine kinase family member 4; The Microtubule-Associated Serine/Threonine Kinase family (MAST1-4, and MAST-like) is characterised by the presence of a serine/threonine kinase domain and a postsynaptic density protein-95/discs large/zona occludens-1 domain (PDZ). This latter domain gives the MAST family the capacity to scaffold its own kinase activity. In	cytoskeleton	Pax5 bound	9.26279	2.62049	-3.19872	-1.6775	7.15468e-16	8.14041	11.1264	8.52157	2.92881	2.31217	0.938273	0.30832	kinase	microtubule associated serine/threonine kinase family member 4
Rbpms	RNA binding protein with multiple splicing; HEart, RRM Expressed Sequence; RBP-MS; RNA-binding protein gene with multiple splicing; RNA-binding protein with multiple splicing; RNA-binding protein with multiple splicing (RBP-MS); heart and RRM expressed sequence;	unknown	Pax5 bound	39.687	11.0579	-3.19261	-1.67474	1.10766e-18	31.3837	40.9379	46.7395	10.1652	11.9505	4.47674	0.892662	transcription regulator	RNA binding protein, mRNA processing factor
Mxd3			Pax5 bound	184.384	52.4316	-3.17991	-1.66899	4.01888e-22	183.149	197.602	172.4	47.8866	56.9766	7.30146	4.54503	transcription regulator	MAX dimerization protein 3
Rftn2	raftlin family member 2 raftlin family member 2; raft-linking protein 2; raftlin-2	unknown	Pax5 bound	18.5722	5.1071	-3.17626	-1.66733	1.62027e-09	11.642	25.0325	19.0421	5.19742	5.01678	3.87262	0.0903197	other	raftlin family member 2
Slfn2	schlafen 2; schlafen family member 12-like; Shlf2; An Slfn2 mutation causes lymphoid and myeloid immunodeficiency due to loss of immune cell quiescence. schlafen family member 12-like; transcribed during thymocyte development and have been linked to the regulation of cell growth and differentiation; precise function has yet to be determined. There is emerging evidence that the IFN-inducible famil…	cell cycle	Pax5 bound	16.1547	4.47109	-3.16584	-1.66259	6.03057e-08	19.3271	16.1199	13.0171	4.36131	4.58087	1.82162	0.109782	other	schlafen 2
Galnt10			Pax5 bound	19.812	5.63047	-3.15886	-1.65941	3.51925e-16	16.1872	23.9331	19.3156	5.73396	5.52697	2.24978	0.103496	enzyme	polypeptide N-acetylgalactosaminyltransferase 10
Txnrd3	thioredoxin reductase 3	metabolism	Pax5 bound	50.9188	14.7956	-3.12367	-1.64324	1.38059e-19	41.9224	54.9539	55.8803	17.0771	12.5141	4.50617	2.28152	enzyme	thioredoxin reductase 3
Dlg3			Pax5 bound	7.35797	2.08368	-3.12116	-1.64208	4.56414e-11	5.61637	8.87963	7.57791	2.10229	2.06507	0.948419	0.0186083	kinase	discs large MAGUK scaffold protein 3
Fkbp11		ER metabolism	Pax5 bound	6.43065	1.57372	-3.09394	-1.62944	0.00350615	8.0855	4.55561	6.65085	1.81108	1.33635	1.02492	0.237364	enzyme	FK506 binding protein 11
Hdac5	histone deacetylase 5; HD5; histone deacetylase 4; histone deacetylase mHDA1;	transcription regulator	Pax5 bound	147.591	43.611	-3.09043	-1.62781	4.76095e-30	148.157	152.857	141.758	42.9997	44.2223	3.21664	0.611289	transcription regulator	histone deacetylase 5
Lmbrd2			Pax5 bound	9.49348	2.73944	-3.08976	-1.62749	4.29681e-11	8.97864	9.41765	10.0841	2.86877	2.61012	0.321376	0.129327	other	LMBR1 domain containing 2
Hivep2			Pax5 bound	40.5759	11.929	-3.08405	-1.62483	1.08582e-20	32.7168	46.3523	42.6586	13.6462	10.2118	4.07167	1.71717	transcription regulator	human immunodeficiency virus type I enhancer binding protein 2
Sgms1			Pax5 bound	6.88733	1.90997	-3.0746	-1.6204	8.08831e-08	6.05322	5.28029	9.32848	1.59886	2.22107	1.2408	0.311109	enzyme	sphingomyelin synthase 1
Tcf3			Pax5 bound	1261.44	374.665	-3.07347	-1.61987	1.62343e-20	1302.53	1416.6	1065.19	389.912	359.417	103.503	15.2472	transcription regulator	transcription factor 3
Zeb2	zinc finger E-box binding homeobox 2; SIP1, Zfhx1b, Zfx1b, Zfxh1b, SMADIP1; The cellular protein ZEB1 can repress expression of the Epstein-Barr virus (EBV) BZLF1 gene in transient transfection assays by directly binding its promoter, Zp. the transcription factors ZEB1 and ZEB2 are upregulated in migratory LCs. ZEB1 and ZEB2 have been shown to induce epithelial to mesenchymal transition (EMT) and…	transcription regulator	Pax5 bound	31.2087	9.23306	-3.073	-1.61965	2.22952e-27	26.2456	31.9825	35.398	10.0926	8.37349	2.67024	0.859565	transcription regulator	zinc finger E-box binding homeobox 2
E2f7			Pax5 bound	41.6304	12.4497	-3.05121	-1.60938	7.78056e-21	37.3881	45.3779	42.1253	14.4969	10.4025	2.3197	2.04718	transcription regulator	E2F transcription factor 7
Pip5k1b			Pax5 bound	9.69378	2.7512	-3.0428	-1.6054	1.0624e-06	6.06511	10.2748	12.7414	3.16617	2.33624	1.94906	0.414965	kinase	phosphatidylinositol-4-phosphate 5-kinase type 1 beta
Dmtn			Pax5 bound	10.7583	1.45869	-3.04025	-1.60419	0.0391811	6.05138	11.3651	14.8583	2.65067	0.266709	2.56038	1.19198	other	dematin actin binding protein
Lrrk2	leucine-rich repeat kinase 2; AURA17, DARDARIN, PARK8, RIPK7, ROCO2; Leucine-rich repeat kinase 2 regulates Sec16A at ER exit sites to allow ER-Golgi export. LRRK2 regulates the anterograde ER-Golgi transport through anchoring Sec16A at the endoplasmic reticulum exit sites (ERES). LRRK2 interacted and co-localized with Sec16A, a key protein in the formation of ERES.	protein trafficking	Pax5 bound	6.02324	1.77121	-3.03608	-1.60221	7.50915e-14	4.86154	6.41283	6.79534	1.79959	1.74284	0.591252	0.0283778	kinase	leucine rich repeat kinase 2
3110007F17Rik			Pax5 bound	8.29572	2.26787	-3.03541	-1.60189	0.000336866	8.25753	9.31369	7.31594	2.57576	1.95999	0.577019	0.307888	other	claudin 34C3
Pgm2l1	phosphoglucomutase 2-like 1; BM32A, PMMLP; Mammalian phosphopentomutase and glucose-1,6-bisphosphate synthase correspond to two closely related proteins, PGM2 and PGM2L1, encoded by two genes that separated early in vertebrate evolution.	metabolism	Pax5 bound	13.9964	4.22304	-3.0096	-1.58957	8.78724e-21	11.728	14.6698	15.5913	4.63584	3.81025	1.16497	0.412794	enzyme	phosphoglucomutase 2 like 1
Tlr12	toll-like receptor 12; of particular importance appear to be the innate immune receptors Toll-like receptor 11 (TLR11) and Toll-like receptor 12 (TLR12), which recognise T. gondii profilin and initiate immune responses against the parasite.	surface receptor	Pax5 bound	6.34491	1.76617	-3.00693	-1.58829	3.62647e-06	5.54491	7.62936	5.86046	1.25988	2.27245	0.648654	0.506282	other	toll-like receptor 12
Prg2	proteoglycan 2, bone marrow (natural killer cell activator, eosinophil granule major basic protein); BMPG, MBP, MBP1; The Proteoglycan 2 protein encoded by this gene is the predominant constituent of the crystalline core of the eosinophil granule. High levels of the proform of this protein are also present in placenta and pregnancy serum, where it exists as a complex with several other proteins i…	other	Pax5 bound	44.3972	11.984	-3.00628	-1.58798	3.13723e-05	28.1032	46.3832	58.7053	6.36256	17.6054	8.8897	5.62143	other	proteoglycan 2, pro eosinophil major basic protein

## Sheet: Pax5-repressed genes
Dataset EV2: Pax5-repressed genes in ex vivo sorted Pax5(+/+) [WT] vs Pax5(–/–) [KO] pro-B cells, determined by RNA-seq
Gene (mm9)	Gene description	Functional annotation	Pax5 binding	Mean TPM	Mean TPM	Fold repression	Log2-fold repression	Adjusted	TPM 38492	TPM 38496	TPM 38497	TPM 38493	TPM 38494	SEM (TPM)	SEM (TPM)	Ingenuity type	Ingenuity description
				WT pro-B	KO pro-B	KO / WT	KO / WT	P value	WT pro-B	WT pro-B	WT pro-B	KO pro-B	KO pro-B	WT pro-B	KO pro-B
Igj	immunoglobulin joining chain; The J chain is required for IgM or IgA to be secreted into mucosa.The J chain exhibits a standard immunoglobulin folding structure of two -pleated sheets of four ribbons folded against one another. It has 8 cystine residues. Two of these residues link the a chains of IgA or the chains of IgM via disulfide bridges, effectively serving as the "glue" between two Fc regi…	ER secretion		0.494932	620.242	443.578	8.79305	4.14312e-75	0.542121	0.768018	0.174656	545.006	695.477	0.172906	75.2356	other	joining chain of multimeric IgA and IgM
6330403A02Rik	no literature	unknown	Pax5 bound	0.47488	158.517	308.419	8.26875	0	0.463439	0.643924	0.317277	169.858	147.176	0.0944681	11.3411	other	stum, mechanosensory transduction mediator homolog
5830411N06Rik		unknown		0.0102828	25.1987	302.225	8.23948	5.22823e-66	0	0	0.0308484	22.5874	27.81	0.0102828	2.61129	other	RIKEN cDNA 5830411N06 gene
1700011H14Rik		unknown		0.0349545	57.7017	213.001	7.73472	1.02773e-55	0	0	0.104863	53.1761	62.2273	0.0349545	4.52558	other	coiled-coil domain containing 198
Gpr25	G protein-coupled receptor 25; no literature	unknown	Pax5 bound	0.673283	130.516	164.777	7.36437	1.66503e-160	0.322999	0.760302	0.936549	139.719	121.314	0.182382	9.2025	G-protein coupled receptor	G protein-coupled receptor 25
Adcy5			Pax5 bound	0.0406653	14.7781	156.575	7.29071	2.32397e-62	0	0.073626	0.0483698	12.791	16.7652	0.0216003	1.98708	enzyme	adenylate cyclase 5
9030619P08Rik		unknown	Pax5 bound	0.0958998	39.1574	99.5647	6.63756	1.13654e-39	0	0.144904	0.142795	35.9465	42.3683	0.0479537	3.21092	other	lymphocyte antigen 6 complex pseudogene
Ephb4		not annotated		0.198597	20.1615	80.4656	6.3303	8.81353e-84	0.0580671	0.313233	0.224491	20.6826	19.6403	0.0747892	0.521138	kinase	EPH receptor B4
Hgfac			Pax5 bound	0.0989018	15.0676	70.145	6.13227	1.12535e-39	0.120414	0.1181	0.058191	14.1557	15.9795	0.0203664	0.911907	peptidase	HGF activator
Ifitm1	interferon induced transmembrane protein 1 (9-27; dispanin subfamily A member 2a; interferon-induced protein 17; interferon-induced transmembrane protein 1; interferon-inducible protein 9-27; leu-13 antigen; ISG56 and IFITM1 proteins inhibit hepatitis C virus replication; Interferon-induced transmembrane protein 1 (IFITM1) is an essential mediator of interferon-g-induced antiproliferation. Here, …	surface receptor	Pax5 bound	3.30422	179.984	51.3515	5.68233	1.55699e-118	2.41172	4.8786	2.62234	179.843	180.124	0.789535	0.140081	other	interferon induced transmembrane protein 1
Ociad2	OCIA domain containing 2	unknown		0.224779	16.7689	50.6626	5.66285	9.3286e-45	0.115053	0.225684	0.3336	15.4768	18.0609	0.0630909	1.29205	other	OCIA domain containing 2
Kcnk12			Pax5 bound	0.783829	45.9323	50.0555	5.64546	6.38399e-71	0.454051	1.14513	0.752309	37.0266	54.838	0.200118	8.9057	ion channel	potassium two pore domain channel subfamily K member 12
Ffar2	free fatty acid receptor 2; GPCR43, Gpr43; GPR41/FFAR3 and GPR43/FFAR2 as cosensors for short-chain fatty acids in enteroendocrine cells vs FFAR3 in enteric neurons and FFAR2 in enteric leukocytes. Free fatty acid receptor 2 (FFAR2, also named GPR43), is activated by short-chain fatty acids (SCFAs), such as butyrate, that are produced when gut bacteria ferment dietary fiber. FFAR2 has been sugges…	other	Pax5 bound	1.73437	82.5712	46.948	5.55299	1.3171e-160	2.06097	1.66983	1.47232	82.0193	83.1232	0.172967	0.551964	G-protein coupled receptor	free fatty acid receptor 2
8430408G22Rik				0.0933774	11.9719	43.0398	5.4276	1.54098e-24	0	0.094292	0.18584	11.808	12.1358	0.0536494	0.163869	other	DEPP1, autophagy regulator
Mn1	meningioma (disrupted in balanced translocation) 1, transcriptional coactivator MN1	transcription regulator	Pax5 bound	0.27716	12.6191	40.3527	5.33459	1.29324e-72	0.185956	0.445825	0.199699	13.6554	11.5829	0.0844258	1.03623	other	MN1 proto-oncogene, transcriptional regulator
Sema6d	sema domain, transmembrane domain (TM), and cytoplasmic domain, (semaphorin) 6D	surface receptor	Pax5 bound	0.100798	5.08763	37.5866	5.23215	8.77897e-42	0.0580716	0.075941	0.168381	5.27577	4.89949	0.0341831	0.188138	other	semaphorin 6D
Grrp1			Pax5 bound	0.95417	43.4261	37.3527	5.22314	2.82662e-52	1.75568	0.607745	0.499085	43.7312	43.1209	0.40198	0.305189	other	family with sequence similarity 110 member D
Il18rap	interleukin 18 receptor accessory protein,AcPL (accessory protein-like) CD218 antigen-like family member B; IL-18R-beta; AcPL is a critical and specific cell surface receptor that is required for IL-18 signaling	surface receptor	Pax5 bound	0.601165	24.9298	36.6833	5.19705	8.87094e-65	0.612408	0.500534	0.690552	22.5055	27.3541	0.0551407	2.42429	transmembrane receptor	interleukin 18 receptor accessory protein
Angpt2			Pax5 bound	0.128196	6.92169	35.46	5.14812	1.8306e-32	0.177831	0.0348827	0.171876	6.40685	7.43654	0.0466885	0.514844	growth factor	angiopoietin 2
Dyrk4			Pax5 bound	0.279958	13.5616	34.6468	5.11465	4.67425e-36	0.244313	0.359429	0.236133	12.2172	14.906	0.0398053	1.3444	kinase	dual specificity tyrosine phosphorylation regulated kinase 4
Il18r1			Pax5 bound	0.129372	6.05763	33.249	5.05524	9.38463e-34	0.0794491	0.103897	0.20477	4.86356	7.2517	0.0383539	1.19407	transmembrane receptor	interleukin 18 receptor 1
Ptprn			Pax5 bound	0.153093	6.9381	31.6563	4.98442	2.25295e-32	0.214906	0.140518	0.103855	6.41026	7.46594	0.0326685	0.527841	phosphatase	protein tyrosine phosphatase, receptor type N
Lcn4				1.28022	49.7529	31.1912	4.96307	9.86997e-41	0.817929	1.28354	1.73919	39.9925	59.5132	0.26595	9.76035	transporter	lipocalin 4
Spns2	spinster homolog 2 (Drosophila), sphingosine 1-phosphate transporter spinster homolog 2 (Drosophila), sphingosine 1-phosphate transporter	transporter	Pax5 bound	3.39174	88.6965	26.3921	4.72203	6.79707e-122	2.38055	4.48721	3.30745	88.9769	88.4161	0.609599	0.280423	transporter	sphingolipid transporter 2
Atp8b4	ATPase, class I, type 8B, member 4	metabolism	Pax5 bound	1.35224	35.633	26.3167	4.71791	1.33252e-103	0.778608	1.68452	1.59361	36.0288	35.2372	0.288016	0.395808	transporter	ATPase phospholipid transporting 8B4 (putative)
Cxcr3	C-X-C motif chemokine receptor 3; CD182, CD183, CKR-L2, CMKAR3, GPR9, IP10-R, Mig-R, MigR;	surface receptor	Pax5 bound	1.29285	37.6261	26.132	4.70775	1.08866e-51	1.65356	1.23565	0.989356	30.8555	44.3967	0.193861	6.77059	G-protein coupled receptor	C-X-C motif chemokine receptor 3
P2ry10	purinergic receptor P2Y, G-protein coupled, 10; LYPSR2, P2Y10; six orphan receptors (GPR18, GPR34, GPR119, GPR160, GPR183 and P2RY10). No literature	unknown	Pax5 bound	0.264507	8.87737	25.9477	4.69753	3.8183e-33	0.313515	0.263564	0.216441	8.8539	8.90084	0.0280269	0.0234678	G-protein coupled receptor	P2Y receptor family member 10
Plch1				0.192765	5.85016	25.2478	4.65808	4.23162e-39	0.322793	0.138508	0.116994	5.75812	5.94219	0.0653098	0.0920367	enzyme	phospholipase C eta 1
Adamts17	ADAM metallopeptidase with thrombospondin type 1 motif, 17	metabolism	Pax5 bound	0.178889	5.41712	25.0598	4.6473	1.12469e-38	0.168009	0.226573	0.142085	6.11685	4.7174	0.024989	0.699726	other	ADAM metallopeptidase with thrombospondin type 1 motif 17
Myl10	PLRLC_ myosin_ light chain 10_ regulatory PLRLC, myosin, light chain 10, regulatory	cytoskeleton	Pax5 bound	24.4734	611.289	24.7828	4.63126	1.67251e-97	17.9851	34.7147	20.7204	627.601	594.977	5.18115	16.3117	other	myosin light chain 10
Htra3	HtrA serine peptidase 3; Prsp, Tasp; The HtrA proteases degrade damaged proteins and thus control the quality of proteins and protect cells against the consequences of various stresses; they also recognize specific protein substrates and in this way participate in regulation of many pathways. We hypothesize that stimulation of the HtrA's proteolytic activity might be beneficial in therapies of ca…	protein turnover	Pax5 bound	1.13027	28.2929	24.5422	4.61719	1.65544e-89	1.24744	1.07954	1.06383	30.1277	26.4581	0.0587621	1.8348	peptidase	HtrA serine peptidase 3
Flt3	fms-related tyrosine kinase 3 fms-related tyrosine kinase 3	surface receptor	Pax5 bound	15.0032	357.255	24.5122	4.61543	1.79033e-142	11.1485	18.1333	15.7278	326.547	387.963	2.04862	30.7081	kinase	fms related tyrosine kinase 3
Ehd3	EH domain containing 3; PAST3, Ehd2; Spatio-temporal regulation of EGFR signaling by the Eps15 homology domain-containing protein 3 (EHD3). The epidermal growth factor (EGF) receptor EGFR is a major receptor tyrosine kinase whose role in gliomagenesis is well established. We have recently identified EHD3 [Eps15 homology (EH) domain-containing protein 3], an endocytic trafficking regulatory protei…	protein trafficking	Pax5 bound	3.43796	115.713	23.4127	4.54922	9.54882e-24	4.9497	3.08929	2.27489	115.27	116.155	0.791587	0.442556	other	EH domain containing 3
Nr0b2				0.185499	8.82376	21.6659	4.43736	4.61655e-16	0.226503	0.111076	0.218919	9.8031	7.84441	0.0372762	0.979348	ligand-dependent nuclear receptor	nuclear receptor subfamily 0 group B member 2
Fam78b	family with sequence similarity 78, member B, no literature	unknown	Pax5 bound	0.692234	15.7331	21.6344	4.43525	5.26441e-63	0.964979	0.498125	0.613596	15.981	15.4852	0.140388	0.247895	other	family with sequence similarity 78 member B
Epcam	epithelial cell adhesion molecule; CD326, EGP, EGP-2, Egp314, Ep-CAM, EpCAM1, GA733-2, Ly74, TROP1, Tacsd1, Tacstd1, gp40; Trop-1 protein; epithelial glycoprotein 314; lymphocyte antigen 74; mEGP314; panepithelial glycoprotein 314; protein 289A; tumor-associated calcium signal transducer 1	surface receptor	Pax5 bound	2.07438	47.473	21.287	4.4119	1.66993e-50	2.02732	2.71141	1.48442	35.5714	59.3745	0.354982	11.9016	other	epithelial cell adhesion molecule
Msi1			Pax5 bound	0.212479	7.47524	20.2438	4.33941	1.64119e-17	0.0816347	0.240198	0.315605	6.97083	7.97964	0.0689486	0.504403	other	musashi RNA binding protein 1
Cd247	CD247 molecule; CD3-ZETA, CD3H, CD3Q, CD3Z, IMD25, T3Z, TCRZ 186780; Cd3-eta, Cd3-zeta, Cd3h, Cd3z, Cd3zeta, T3z, Tcrk, Tcrz; The CD3 ? chain (CD247), a gene involved in T-cell signaling, has been shown to associate with blood pressure in human genetic studies.	signal transducer	Pax5 bound	0.512236	11.4748	19.7381	4.30291	2.00271e-36	0.247511	0.917074	0.372124	10.648	12.3016	0.20559	0.826811	transmembrane receptor	CD247 molecule
TCRB_Cb2				5.05855	106.229	19.2393	4.26598	1.50586e-45	7.31881	5.20418	2.65265	102.305	110.153	1.34897	3.924
Hoga1			Pax5 bound	0.252694	7.29567	18.0516	4.17405	6.41193e-17	0.154881	0.303811	0.29939	6.06919	8.52215	0.048923	1.22648	enzyme	4-hydroxy-2-oxoglutarate aldolase 1
Amz1	archaelysin family metallopeptidase 1; Finally, these activities were abolished by inhibitors of metalloproteases, providing further evidence that AMZs belong to this catalytic class of proteolytic enzymes.	protein turnover	Pax5 bound	0.929351	17.8425	17.8504	4.15788	2.72517e-45	1.27323	0.740008	0.774818	18.8649	16.82	0.172232	1.02248	peptidase	archaelysin family metallopeptidase 1
Mpl				0.998406	18.8551	17.8325	4.15643	6.81639e-49	1.32694	0.923603	0.74468	18.1753	19.5348	0.172194	0.679742	transmembrane receptor	MPL proto-oncogene, thrombopoietin receptor
Cd96	CD96 antigen; Tactile; The receptors CD96 and CD226 oppose each other in the regulation of natural killer cell functions. TACTILE becomes tangible: CD96 discloses its inhibitory peculiarities.	surface receptor	Pax5 bound	0.701901	13.7158	17.3186	4.11425	2.89466e-33	0.464431	0.967952	0.673319	13.0382	14.3933	0.146055	0.677541	other	CD96 molecule
Dirc2	disrupted in renal carcinoma 2 disrupted in renal carcinoma 2; The DIRC2 protein belongs to the MFS (major facilitator superfamily) and has been previously detected by organellar proteomics as a tentative constituent of lysosomal membranes. DIRC2 is an electrogenic lysosomal metabolite transporter which is subjected to and presumably modulated by limited proteolytic processing.	transporter	Pax5 bound	2.48204	42.1266	17.2965	4.11241	2.33781e-88	2.02963	2.8905	2.52598	36.5225	47.7308	0.249483	5.60415	other	disrupted in renal carcinoma 2
Tenm4	odz_ odd Oz/ten-m homolog 4 (Drosophila) odz, odd Oz/ten-m homolog 4 (Drosophila), Doc4, ELM2,	unknown	Pax5 bound	0.518285	8.86752	16.8917	4.07825	7.67947e-66	0.416772	0.700739	0.437344	9.47168	8.26337	0.09142	0.604153	other	teneurin transmembrane protein 4
Fut7	fucosyltransferase 7 (alpha (1,3) fucosyltransferase)	metabolism		0.925458	17.3422	16.8754	4.07685	3.57571e-35	0.643044	1.38751	0.745814	17.4508	17.2335	0.232926	0.108676	enzyme	fucosyltransferase 7
Dtx4	deltex homolog 4 (Drosophila); RNF155; function of Dtx4 largely unknown; but DTX1 therefore represents a component downstream of calcium-NFAT signaling that regulates T cell anergy deltex homolog 4 (Drosophila); RNF155; function of Dtx4 largely unknown; but for instance DTX1 represents a component downstream of calcium-NFAT signaling that regulates T cell anergy	signal transducer	Pax5 bound	1.77842	28.7272	16.6937	4.06123	1.21419e-113	1.44829	1.8509	2.03606	29.5699	27.8845	0.173503	0.842723	enzyme	deltex E3 ubiquitin ligase 4
Fgfr1		not annotated	Pax5 bound	1.10683	18.6231	16.5545	4.04915	3.02753e-62	1.08348	1.43335	0.803661	18.097	19.1492	0.182151	0.526103	kinase	fibroblast growth factor receptor 1
Src	SRC proto-oncogene, non-receptor tyrosine kinase; ASV1, c-SRC, p60-Src, SRC	signal transducer	Pax5 bound	1.62138	26.6048	16.3208	4.02864	1.5363e-69	1.43326	2.10858	1.3223	28.3486	24.8609	0.245697	1.74385	kinase	SRC proto-oncogene, non-receptor tyrosine kinase
Tnfsf11	RANKL; tumor necrosis factor (ligand) superfamily, member 11; ODF, OPGL, OPTB2, RANKL, TRANCE, hRANKL2, sOdf	secreted	Pax5 bound	1.632	24.8493	14.9201	3.89919	2.16597e-52	1.47293	1.94469	1.47836	24.6513	25.0473	0.156357	0.198033	cytokine	TNF superfamily member 11
Shisa2	shisa homolog 2 (Xenopus laevis)	unknown	Pax5 bound	0.658631	10.0953	14.2278	3.83064	2.16615e-33	0.68419	0.552624	0.739078	9.2743	10.9163	0.0553208	0.820975	other	shisa family member 2
Slc5a9	solute carrier family 5 (sodium/glucose cotransporter), member 9; SGLT4; SLC5A9/SGLT4, a new Na+-dependent glucose transporter, is an essential transporter for mannose, 1,5-anhydro-D-glucitol, and fructose.	transporter	Pax5 bound	0.502751	7.71587	14.0526	3.81277	3.035e-32	0.406563	0.484198	0.617492	9.17172	6.26002	0.0615924	1.45585	transporter	solute carrier family 5 member 9
Wnt5b			Pax5 bound	0.485966	8.02217	14.0445	3.81193	1.77281e-23	0.667903	0.421117	0.368879	7.36625	8.67808	0.0922099	0.655912	other	Wnt family member 5B
Ccl9	chemokine (C-C motif) ligand 9; CCF18, MRP-2, Scya10, Scya9; CCL9/10 (MIP-1delta);	secreted		0.60621	9.27369	13.923	3.7994	6.54232e-30	0.673486	0.412841	0.732301	9.01046	9.53693	0.0981637	0.263233	cytokine	chemokine (C-C motif) ligand 9
Tmed6	Transmembrane emp24 protein transport domain containing 6; Transmembrane emp24 protein transport domain 6 is selectively expressed in pancreatic islets and implicated in insulin secretion and diabetes.	other (secretion)	Pax5 bound	0.0968706	5.451	13.8037	3.78698	6.35278e-09	0.146715	0.143896	0	4.63369	6.26832	0.0484421	0.817318	other	transmembrane p24 trafficking protein 6
1700001C19Rik			Pax5 bound	0.370009	6.97651	13.7564	3.78203	3.13286e-16	0.562423	0.275808	0.271795	6.99003	6.96299	0.096214	0.0135178	other	RIKEN cDNA 1700001C19 gene
Bmp8a			Pax5 bound	0.398988	6.93886	13.5529	3.76053	5.74144e-18	0.527125	0.516997	0.152842	6.16596	7.71176	0.123108	0.772901	cytokine	bone morphogenetic protein 8a
5730559C18Rik			Pax5 bound	0.496756	7.80341	13.4111	3.74536	1.50591e-23	0.588323	0.577018	0.324927	9.24129	6.36554	0.0859764	1.43788	other	innate immunity activator
Clec12a			Pax5 bound	2.12058	26.9914	12.7097	3.66786	7.18948e-49	1.53853	2.17962	2.64358	25.3954	28.5875	0.320363	1.59605	other	C-type lectin domain family 12 member A
P2ry13	purinergic receptor P2Y, G-protein coupled, 13	surface receptor	Pax5 bound	2.07702	28.3136	12.6465	3.66067	9.79045e-33	3.20545	1.67018	1.35543	29.8791	26.7482	0.571486	1.56541	G-protein coupled receptor	purinergic receptor P2Y13
BC021614			Pax5 bound	1.77042	27.4593	12.5794	3.65299	3.23555e-17	0.562735	2.39166	2.35686	21.2834	33.6352	0.603927	6.17589	other	glutathione S-transferase pi 3
Lsr	lipolysis stimulated lipoprotein receptor	transcription regulator	Pax5 bound	1.20177	15.7034	12.3688	3.62863	2.67139e-33	1.33769	1.31199	0.955621	15.4433	15.9634	0.123297	0.260036	transcription regulator	lipolysis stimulated lipoprotein receptor
Gria3			Pax5 bound	0.488796	6.43775	12.3226	3.62324	1.25045e-29	0.237954	0.65347	0.574966	6.6524	6.22309	0.127452	0.214653	ion channel	glutamate ionotropic receptor AMPA type subunit 3
Ly6d	lymphocyte antigen 6 complex_ locus D; Ly-61, Ly61, Thb; ly-6D; lymphocyte antigen 6D; thymocyte B-cell antigen	surface receptor	Pax5 bound	218.551	2645.52	12.1964	3.60839	2.27475e-62	270.455	195.17	190.028	2257.82	3033.23	25.9945	387.704	other	lymphocyte antigen 6 family member D
Hnf1b	HNF1 homeobox B	transcription regulator	Pax5 bound	4.27581	50.0841	12.1266	3.60011	4.96726e-83	3.60307	4.93831	4.28605	49.6029	50.5653	0.385485	0.481195	transcription regulator	HNF1 homeobox B
Angptl4	angiopoietin-like 4	secreted	Pax5 bound	2.4402	29.851	12.0656	3.59283	2.63214e-44	2.79445	1.69666	2.8295	30.5863	29.1156	0.371909	0.735356	other	angiopoietin like 4
Hnrnpll	heterogeneous nuclear ribonucleoprotein L-like; stromal RNA regulating factor; stromal RNA-regulating factor heterogeneous nuclear ribonucleoprotein L-like, BLOCK24, SRRF, hnRNPLL, RNA-binding protein, heterogeneous nuclear ribonucleoprotein L-like (hnRNPLL). Hnrnpll promotes alternative splicing of Ptprc (CD45) transcripts.	other	Pax5 bound	2.59007	30.8609	12.0519	3.59119	1.02222e-59	1.99106	3.10855	2.67059	34.6025	27.1194	0.325093	3.74158	other	heterogeneous nuclear ribonucleoprotein L like
Bex6	brain expressed 6	unknown	Pax5 bound	5.77043	68.37	12.0065	3.58575	1.52368e-57	5.28101	5.4322	6.59808	67.9511	68.7889	0.41612	0.418903	other	brain expressed family member 6
Cyp2j6	cytochrome P450, family 2, subfamily J, polypeptide 6; Molecular cloning and characterization of mouse CYP2J6, an unstable cytochrome P450 isoform. We conclude that CYP2J6 is an unstable P450 that is active in the metabolism of benzphetamine, but not arachidonic acid.	metabolism	Pax5 bound	0.804248	10.2782	12.0048	3.58554	6.36724e-28	0.457858	1.00175	0.953135	8.40437	12.152	0.173763	1.8738	enzyme	cytochrome P450 family 2 subfamily J member 2
Gimap7	GTPase, IMAP family member 7; IAN7, Ian3; GTPases of immunity-associated proteins (GIMAPs) are regulators of lymphocyte survival and homeostasis. We previously determined the structural basis of GTP-dependent GIMAP2 scaffold formation on lipid droplets. To understand how its GTP hydrolysis is activated, we screened for other GIMAPs on lipid droplets and identified GIMAP7. In contrast to GIMAP2, G…	signal transducer	Pax5 bound	14.9862	169.799	11.8419	3.56583	3.19848e-97	13.8688	15.8531	15.2367	157.91	181.688	0.586341	11.889	enzyme	GTPase, IMAP family member 7
4933406J10Rik			Pax5 bound	0.376998	8.04442	11.8303	3.56442	4.85956e-10	0	0.882516	0.248479	7.51809	8.57076	0.26274	0.526334	other	RIKEN cDNA 4933406J10 gene
Dapk1			Pax5 bound	0.740861	8.93095	11.8105	3.562	1.97826e-41	0.767366	0.898965	0.556253	8.85147	9.01042	0.099816	0.0794719	kinase	death associated protein kinase 1
Prss57	protease, serine-like 1	metabolism	Pax5 bound	3.0647	34.5738	11.5267	3.5269	5.36464e-63	3.1501	3.13569	2.9083	32.5031	36.6445	0.078311	2.07068	peptidase	serine protease 57
Pglyrp2	peptidoglycan recognition protein 2; PGRP-L, Pglyrpl, tagL; N-acetylmuramoyl-L-alanine amidase; peptidoglycan recognition protein long; PGLYRP-2 has amidase activity;Peptidoglycan recognition proteins (PGRPs) are a family of innate pattern recognition molecules that bind bacterial peptidoglycan. While the role of PGRPs in Drosophila innate immunity has been extensively studied, how the four mamma…	surface receptor	Pax5 bound	4.14052	46.4074	11.4779	3.52079	5.76088e-68	4.621	4.05741	3.74316	43.5001	49.3146	0.256797	2.90723	transmembrane receptor	peptidoglycan recognition protein 2
Frmd4b	FERM domain containing 4B; no good literature FERM domain containing 4B, GRP1-binding protein GRSP1, complexes of the FERM domain-containing protein GRSP1 bound to ARF exchange factor GRP1	signal transducer	Pax5 bound	2.95802	31.368	11.0391	3.46455	6.05053e-90	2.94572	2.71626	3.21209	33.2201	29.5158	0.143265	1.85214	other	FERM domain containing 4B
Ltbr	Lymphotoxin B receptor; LTbetaR, Ltar, TNF-R-III, TNFCR, TNFR-RP, TNFR2-RP, TNFRrp, Tnfbr, Tnfrsf3; Lymphotoxin-beta receptor (LTbetaR), a receptor for LIGHT and LTalpha1beta2, is expressed on the epithelial, stromal, and myeloid cells. LTbetaR is known to affect the lymphoid organ development and immune homeostasis.	surface receptor		1.30395	15.9238	10.8907	3.44502	1.42932e-20	0.544713	2.25571	1.11144	16.9204	14.9273	0.503213	0.996532	transmembrane receptor	lymphotoxin beta receptor
Fgr	Gardner-Rasheed feline sarcoma viral (v-fgr) oncogene homolog; Src kinase Fgr, SRC2, c-fgr, c-src2, p55-Fgr, p55c-fgr, p58c-fgr	signal transducer	Pax5 bound	0.949179	11.1333	10.8133	3.43474	2.63964e-22	0.303089	1.22622	1.31823	10.8133	11.4532	0.324135	0.319988	kinase	FGR proto-oncogene, Src family tyrosine kinase
Pnck			Pax5 bound	0.620138	8.13731	10.7194	3.42216	1.77471e-15	0.755462	0.666852	0.438099	7.42299	8.85162	0.0945453	0.714314	kinase	pregnancy up-regulated nonubiquitous CaM kinase
AI848285			Pax5 bound	9.41174	97.93	10.6903	3.41823	3.65996e-68	10.4577	9.63723	8.14029	92.3612	103.499	0.678414	5.5688	other	shisa family member 8
Galr3			Pax5 bound	0.301524	5.4607	10.6356	3.41083	1.53329e-09	0.508496	0.19949	0.196587	4.99636	5.92504	0.103489	0.464341	G-protein coupled receptor	galanin receptor 3
Slc39a4	solute carrier family 39 (zinc transporter), member 4; AEZ, AWMS2, ZIP4; Zip4 mediated zinc influx stimulates insulin secretion in pancreatic beta cells. Zip4 mediates increases in cytoplasmic and granular zinc pools and stimulates glucose dependant insulin secretion in-vitro. The human ZIP4 transporter has two distinct binding affinities and mediates transport of multiple transition metals.	transporter	Pax5 bound	1.02473	11.4838	10.5289	3.39628	6.80696e-26	1.02384	1.11575	0.934585	11.1113	11.8563	0.0522986	0.372495	transporter	solute carrier family 39 member 4
Gm5111	predicted gene 5111; no literature	unknown	Pax5 bound	6.52112	66.5032	10.2455	3.35692	5.07228e-40	4.46569	8.11567	6.98201	60.2258	72.7805	1.07856	6.27733	other	predicted gene 5111
Ppm1h	protein phosphatase, Mg2+/Mn2+ dependent, 1H; belonging to the protein phosphatase 2C (PP2C) family	signal transducer	Pax5 bound	0.831691	8.41057	9.99324	3.32095	1.95817e-35	0.572768	1.18961	0.732691	8.72953	8.09162	0.18482	0.318954	phosphatase	protein phosphatase, Mg2+/Mn2+ dependent 1H
Dlk1	delta-like 1 homolog (Drosophila); Notch ligand Delta-like 1; DLK-1, DlkI, FA1, Ly107, Peg9, SCP1, ZOG, pG2, pref-1; dipocyte differentiation inhibitor protein; fetal antigen 1; preadipocyte factor 1; protein delta homolog 1; stromal cell derived protein 1 delta-like 1 homolog (Drosophila); Dlk1 is a Notch related transmembrane protein that has been reportedly expressed in several neurogenic regi…	surface receptor	Pax5 bound	0.174191	5.26621	9.88828	3.30572	1.39393e-06	0.368451	0.103249	0.0508733	5.38737	5.14505	0.0982996	0.121156	other	delta like non-canonical Notch ligand 1
Apobr		sufrace receptor (lipids)	Pax5 bound	2.39423	23.4958	9.87254	3.30342	1.43811e-42	1.86458	3.27795	2.04016	23.5801	23.4115	0.444758	0.0843165	transmembrane receptor	apolipoprotein B receptor
Smim6		unknown	Pax5 bound	1.26856	14.7378	9.85187	3.3004	5.14043e-15	0.64931	1.27367	1.8827	13.6714	15.8042	0.356059	1.0664	other	small integral membrane protein 6
Cd27	CD27 molecule; S152, S152. LPFS2, T14, TNFRSF7, Tp55, CD27 is a T-cell and B-cell co-stimulatory glycoprotein of the tumor necrosis factor (TNF) receptor superfamily that is dependent on the availability of the TNF-like ligand CD70.	surface receptor	Pax5 bound	16.452	155.635	9.79645	3.29226	1.67812e-56	11.1672	20.3294	17.8594	144.535	166.735	2.7369	11.0996	transmembrane receptor	CD27 molecule
Trem1	triggering receptor expressed on myeloid cells 1; CD354, TREM-1; The triggering receptor expressed on myeloid cells 1 (TREM-1) is a cell surface receptor of the immunoglobulin superfamily, with a role in the amplification of proinflammatory cytokine production during infection. Triggering receptor expressed on myeloid cells 1 (TREM-1) is a superimmunoglobulin receptor expressed on myeloid cells t…	surface receptor	Pax5 bound	5.46359	52.3516	9.76872	3.28817	1.10303e-46	4.14515	7.22756	5.01805	46.1853	58.5179	0.917277	6.16633	transmembrane receptor	triggering receptor expressed on myeloid cells 1
Prss16	protease, serine, 16 (thymus), TSSP., contributes to the generation of the peptide repertoire presented by MHC class II molecules in the thymus	other (MHC peptidase)	Pax5 bound	1.8924	19.3484	9.76247	3.28725	1.39929e-26	2.58879	1.21182	1.87658	17.8251	20.8716	0.397576	1.52328	peptidase	serine protease 16
Gjb3			Pax5 bound	3.03581	29.3397	9.64713	3.2701	2.51281e-36	2.10806	4.0705	2.92887	28.7428	29.9366	0.569026	0.596879	transporter	gap junction protein beta 3
Tmem66	transmembrane protein 66; HSPC035, FOAP-7, SARAF, XTP3; SOCE-associated regulatory factor; store-operated calcium entry-associated regulatory factor; SARAF inactivates the store operated calcium entry machinery to prevent excess calcium refilling; Store operated calcium entry (SOCE) is a principal cellular process by which cells regulate basal calcium, refill intracellular Ca(2+) stores, and exec…	surface receptor	Pax5 bound	26.0943	239.324	9.64356	3.26957	3.54415e-83	21.0026	30.4081	26.8724	222.744	255.903	2.74286	16.5791	other	store-operated calcium entry associated regulatory factor
Tlr7	toll-like receptor 7	surface receptor	Pax5 bound	1.34807	12.9535	9.25731	3.21059	1.4945e-25	0.845004	2.0885	1.11072	12.6914	13.2156	0.378074	0.262086	transmembrane receptor	toll like receptor 7
Smoc1	SPARC related modular calcium binding 1; OAS; SMOC (Secreted Modular Calcium binding protein); SMOC Binds to Pro-EGF, but Does Not Induce Erk Phosphorylation via the EGFR. Secreted modular calcium-binding protein 1 (SMOC1) is a matricellular protein that potentially interferes with growth factor receptor signalling. Role of secreted modular calcium-binding protein 1 (SMOC1) in transforming growth…	secreted	Pax5 bound	0.887392	8.42402	9.218	3.20445	4.66133e-27	0.760562	0.781469	1.12014	8.64236	8.20568	0.116532	0.218339	other	SPARC related modular calcium binding 1
Lat2	linker for activation of T-cells family member 2; HSPC046, LAB, NTAL, WBSCR15, WBSCR5, WSCR5; Linker for activation of T-cell family member2 (LAT2) a lipid raft adaptor protein for AKT signaling, is an early mediator of alkylphospholipid anti-leukemic activity. Non-T-cell activation linker (NTAL) is a nonenzymatic transmembrane adaptor molecule that is involved in the proximal signaling of lympho…	signal transducer	Pax5 bound	5.77516	50.3751	8.99763	3.16955	1.35457e-51	5.60379	5.79321	5.92849	46.2389	54.5113	0.0941645	4.13619	other	linker for activation of T cells family member 2
Myl4	myosin_ light chain 4_ alkali; atrial_ embryonic myosin, light chain 4, alkali; atrial, embryonic	cytoskeleton	Pax5 bound	269.6	2690.79	8.57986	3.10095	1.66728e-13	333.244	146.403	329.153	2612.74	2768.83	61.6097	78.0428	other	myosin light chain 4
Kcng1			Pax5 bound	17.7778	148.514	8.46072	3.08078	5.4786e-40	13.5581	24.5577	15.2177	171.959	125.068	3.42361	23.4457	ion channel	potassium voltage-gated channel modifier subfamily G member 1
Sgsm1	small G protein signaling modulator 1; NuIP, Rutbc2; RUTBC2 protein, a Rab9A effector and GTPase-activating protein for Rab36. Rab GTPases regulate vesicle budding, motility, docking, and fusion. In cells, their cycling between active, GTP-bound states and inactive, GDP-bound states is regulated by the action of opposing enzymes called guanine nucleotide exchange factors and GTPase-activating pro…	signal transducer	Pax5 bound	5.87117	47.9568	8.43093	3.07569	1.31941e-43	3.7481	7.62021	6.2452	45.5554	50.3581	1.13332	2.40138	other	small G protein signaling modulator 1
Cdc42bpb	CDC42 binding protein kinase beta; MRCKb; The myotonic dystrophy kinase-related CDC42-binding kinases MRCKa and MRCK regulate actin-myosin contractility and have been implicated in cancer metastasis. Along with the related ROCK1 and ROCK2 kinases, the MRCK proteins initiate signalling events that lead to contractile force generation which powers cancer cell motility and invasion.	signal transducer	Pax5 bound	0.646653	5.45723	8.40986	3.07208	2.59731e-30	0.565416	0.573037	0.801508	5.64383	5.27062	0.0774585	0.186602	kinase	CDC42 binding protein kinase beta
1700119H24Rik				0.2133	5.59103	8.34313	3.06059	7.90539e-06	0.216067	0.423831	0	5.30757	5.87449	0.122357	0.28346	other	RIKEN cDNA 1700119H24 gene
Islr				3.08033	25.6805	8.24765	3.04398	4.92392e-28	2.47317	4.42944	2.33839	24.5272	26.8338	0.675676	1.1533	other	immunoglobulin superfamily containing leucine rich repeat
6330419J24Rik				1.29463	10.8472	8.16856	3.03008	2.84483e-23	0.743824	1.70224	1.43783	11.021	10.6734	0.285786	0.17379	other	small integral membrane protein 10 like 2A
Arhgap22	Rho GTPase activating protein 22; RhoGAP2, RhoGap22, p68RacGAP; ARHGAP22 localizes at endosomes and regulates actin cytoskeleton. Rho small GTPases control cell morphology and motility through the rearrangement of actin cytoskeleton. We have previously shown that FilGAP, a Rac-specific GAP, binds to the actin-cross-linking protein Filamin A (FLNa) and suppresses Rac-dependent lamellae formation a…	signal transducer	Pax5 bound	2.07271	17.0878	8.09815	3.01759	2.64092e-26	1.55954	2.91576	1.74284	18.5275	15.6481	0.42483	1.43974	other	Rho GTPase activating protein 22
Cenpv	centromere protein V centromere protein V	other	Pax5 bound	10.9832	88.5965	7.98492	2.99728	9.76748e-31	14.8167	9.84814	8.28462	89.5227	87.6704	1.9692	0.926171	other	centromere protein V
Tnfrsf1a	FAS, tumor necrosis factor receptor superfamily, member 1A	surface receptor	Pax5 bound	7.39308	57.9659	7.95464	2.9918	9.30058e-30	3.81903	9.04718	9.31304	56.2186	59.7132	1.78868	1.74734	transmembrane receptor	TNF receptor superfamily member 1A
Gpr97	G protein-coupled receptor 97; G-protein coupled receptor PGR26; The G protein-coupled receptor 97 regulates migration of lymphatic endothelial cells via RhoA and Cdc42. It is essential for the FO versus MZ B-lymphocyte fate decision.	surface receptor	Pax5 bound	52.0832	377.142	7.72105	2.9488	1.435e-92	45.0269	47.6254	63.5972	372.271	382.012	5.80568	4.87091	G-protein coupled receptor	adhesion G protein-coupled receptor G3
Atp1a3	ATPase, Na+/K+ transporting, alpha 3 polypeptide; Atpa-2;T he Na(+)/K(+) ATPase (NKA) is an essential membrane protein underlying the membrane potential in excitable cells. Transmembrane ion transport is performed by the catalytic I+/- subunits (I+/-1-4). The predominant subunits in neurons are I+/-1 and I+/-3, which have different affinities for Na(+) and K(+), impacting on transport kinetics.	transporter		2.71248	20.5114	7.71884	2.94838	4.19954e-33	2.24415	3.18989	2.70339	16.6634	24.3594	0.273052	3.84802	transporter	ATPase Na+/K+ transporting subunit alpha 3
a	a; nonagouti [ Mus musculus ]; ASIP, ASP, As; agouti coat color protein; agouti signal protein; agouti switch protein; agouti-signaling protein; non-agouti; agouti signaling protein (ASIP) has been related to obesity; no reasonable literature	unknown	Pax5 bound	2.04617	18.7815	7.70999	2.94673	2.89867e-11	2.74455	2.33291	1.06106	16.48	21.083	0.506689	2.30147	other	agouti signaling protein
2900079G21Rik			Pax5 bound	0.692543	5.39623	7.66856	2.93896	2.60193e-25	0.754112	0.795094	0.528424	5.44703	5.34542	0.0829081	0.0508076	other	RIKEN cDNA 2900079G21 gene
Runx2	runt-related transcription factor 2	transcription regulator	Pax5 bound	1.15531	8.91123	7.64818	2.93512	7.54376e-23	0.695689	1.61144	1.15881	6.99497	10.8275	0.264361	1.91626	transcription regulator	runt related transcription factor 2
D5Ertd605e			Pax5 bound	2.30799	18.9396	7.59659	2.92535	1.59523e-15	2.98059	1.75399	2.1894	16.0379	21.8414	0.359019	2.90175	other	DNA segment, Chr 5, ERATO Doi 605, expressed
Egln3	egl nine homolog 3 (C. elegans), PHD3, HIF-prolyl hydroxylase 3, oxygen-sensitive prolyl hydroxylases (PHD3), central regulator of the molecular responses to oxygen availability	other	Pax5 bound	10.4357	77.194	7.53387	2.91339	1.51166e-41	12.6805	10.395	8.23155	77.54	76.848	1.28445	0.345978	enzyme	egl-9 family hypoxia inducible factor 3
Fcer1g	Fc fragment of IgE, high affinity I, receptor for; gamma polypeptide	surface receptor		10.2679	79.6166	7.49487	2.9059	4.13754e-17	4.04092	11.5124	15.2505	68.426	90.8071	3.2952	11.1905	transmembrane receptor	Fc fragment of IgE receptor Ig
Kmo	kynurenine 3-monooxygenase (kynurenine 3-hydroxylase); Kynurenine 3-monooxygenase mediates inhibition of Th17 differentiation via catabolism of endogenous aryl hydrocarbon receptor ligands. The aryl hydrocarbon receptor (AhR) is a key transcriptional regulator of Th17-cell differentiation. Although endogenous ligands have yet to be identified, evidence suggests that tryptophan metabolites can act…	metabolism	Pax5 bound	3.26692	23.6546	7.46466	2.90008	2.34484e-39	3.09189	3.18162	3.52724	22.4709	24.8383	0.132715	1.18369	enzyme	kynurenine 3-monooxygenase
Cybb	NADPH oxidase (Phox) family, cytochrome b-245, beta polypeptide, gp91(phox) subunit of the phagocyte NADPH oxidase cytochrome b-245, beta polypeptide	metabolism	Pax5 bound	3.01741	21.5812	7.39204	2.88597	1.27456e-33	2.10581	2.87581	4.0706	18.677	24.4854	0.571587	2.9042	enzyme	cytochrome b-245 beta chain
Ctla2a	cytotoxic T lymphocyte-associated protein 2 alpha; Ctla-2a; no proper literature. Identification of CTLA2A, DEFB29, WFDC15B, SERPINA1F and MUP19 as Novel Tissue-Specific Secretory Factors	secreted	Pax5 bound	1.90808	14.8513	7.31549	2.87095	9.44178e-17	2.27072	2.04892	1.4046	14.7681	14.9344	0.259756	0.0831547	other	cytotoxic T lymphocyte-associated protein 2 alpha
Hmga2			Pax5 bound	5.73212	42.8733	7.31232	2.87033	2.24342e-25	8.33794	4.60927	4.24916	44.5099	41.2367	1.30705	1.63662	enzyme	high mobility group AT-hook 2
Rnase10				0.849935	7.39049	7.24923	2.85783	4.63741e-10	1.06463	1.04418	0.440993	5.87088	8.9101	0.204556	1.51961	other	ribonuclease A family member 10 (inactive)
Syngap1	Synaptic Ras GTPase activating protein 1; MRD5, RASA1, RASA5, SYNGAP; The synaptic Ras GTPase activating protein 1 is present in the postsynaptic density and inhibits synaptic accumulation of AMPA receptors.	signal transducer	Pax5 bound	0.936076	6.96075	7.17587	2.84315	2.59568e-19	0.660931	1.23473	0.91257	7.95202	5.96947	0.166057	0.991275	other	synaptic Ras GTPase activating protein 1
Syndig1l	transmembrane protein 90a, DSPC1, Gm261, Syndig1l, synapse differentiation-inducing gene protein 1-like; no literature	unknown	Pax5 bound	2.54996	29.9047	7.12481	2.83285	3.71447e-06	3.19199	3.4785	0.979397	25.0104	34.799	0.789626	4.89434	other	synapse differentiation inducing 1 like
Ly6k	lymphocyte antigen 6 complex, locus K; CT97, URLC10, ly-6K, mLy-6K; GPI-anchored protein, lymphocyte antigen 6 complex, locus K (LY6K), Ly6k, a putative mouse glycosylphosphatidyl-inositol (GPI)-anchored membrane protein is specifically associated with a unique germ-cell marker, TEX101. Molecular expression of Ly6k, a putative glycosylphosphatidyl-inositol-anchored membrane protein on the mouse t…	surface receptor	Pax5 bound	0.807987	8.38486	7.09166	2.82612	4.12315e-07	0.982785	1.12455	0.316625	9.77157	6.99814	0.249066	1.38672	other	lymphocyte antigen 6 complex, locus K
Gimap4	GTPase, IMAP family member 4; Ian-1, Ian1, Imap4; GTPase IMAP family member 4; immune associated nucleotide 1; immunity-associated protein 4; Gimap4, a member of the newly identified GTPase of the immunity-associated protein family (Gimap), is strongly induced by the pre-T-cell receptor in precursor T lymphocytes, transiently shut off in double-positive thymocytes, and reappears after TCR-mediate…	signal transducer	Pax5 bound	45.5248	308.618	7.06677	2.82105	1.64821e-43	32.8081	59.2783	44.488	294.003	323.233	7.65886	14.615	other	GTPase, IMAP family member 4
Tmprss4			Pax5 bound	1.60933	11.5041	7.03878	2.81533	3.97936e-21	1.67555	1.47902	1.67342	11.041	11.9673	0.0651587	0.463123	peptidase	transmembrane serine protease 4
Fyb			Pax5 bound	1.40355	9.91262	6.98385	2.80402	5.54076e-19	0.658795	1.7396	1.81225	8.8028	11.0225	0.372966	1.10983	other	FYN binding protein 1
Asb10	ankyrin repeat and SOCS box containing 10; GLC1F, Asb-10; Ankyrin repeat and suppressor of cytokine signaling box containing protein-10 is associated with ubiquitin-mediated degradation pathways in trabecular meshwork cells. ASB10 may play a role in ubiquitin-mediated degradation pathways in TM cells	protein turnover	Pax5 bound	1.05489	7.71976	6.94159	2.79527	6.69401e-16	1.09245	0.910744	1.16146	7.73118	7.70835	0.0747735	0.0114152	other	ankyrin repeat and SOCS box containing 10
Afap1l1			Pax5 bound	13.3485	90.8725	6.93111	2.79309	1.47786e-30	9.41337	19.3043	11.3278	94.748	86.9969	3.02876	3.87554	other	actin filament associated protein 1 like 1
Sox15	SRY (sex determining region Y)-box 15; SOX20, SOX26, SOX27; SOX15 is a candidate tumor suppressor in pancreatic cancer with a potential role in Wnt/beta-catenin signaling. We deduced a novel role for SOX15 in suppressing the Wnt/beta-catenin signaling pathway, which we hypothesize is a pathway through which SOX15 may exert its tumor suppressive effects in pancreatic cancer.	transcription regulator	Pax5 bound	6.53226	45.8428	6.86391	2.77903	1.22064e-20	6.45316	9.05725	4.08636	44.51	47.1756	1.43552	1.33279	transcription regulator	SRY-box 15
Ctsw	cathepsin W; lymphopain, LYPN; Cathepsin W is a member of the papain-like family of cysteine proteases.	protein turnover		0.571055	5.19094	6.7909	2.7636	2.64863e-07	0.513861	0.503988	0.695316	4.32778	6.05409	0.062196	0.863154	peptidase	cathepsin W
Ppp1r3b	protein phosphatase 1, regulatory (inhibitor) subunit 3B	signal transducer	Pax5 bound	4.57846	29.7009	6.72587	2.74972	7.80625e-46	4.29154	5.15097	4.29287	33.5249	25.8769	0.286257	3.82398	phosphatase	protein phosphatase 1 regulatory subunit 3B
AI854703			Pax5 bound	1.34566	8.99103	6.70674	2.74561	4.29599e-24	1.27572	1.45974	1.3015	8.82918	9.15289	0.0575274	0.161854	other	expressed sequence AI854703
AI661453	chromosome 6 open reading frame 132	unknown	Pax5 bound	6.36539	42.6837	6.65944	2.7354	2.36043e-26	8.12734	6.73725	4.23159	46.3568	39.0106	1.13987	3.67309	other	expressed sequence AI661453
Slc2a6		not annotated	Pax5 bound	1.55184	10.589	6.63697	2.73052	9.73401e-17	1.42265	1.686	1.54688	9.01396	12.164	0.0760643	1.57502	transporter	solute carrier family 2 member 6
Sult1a1				0.748639	6.56834	6.59144	2.72059	7.74037e-07	0.18484	0.453221	1.60786	5.83777	7.2989	0.436538	0.730566	enzyme	sulfotransferase family 1A, phenol-preferring, member 1
4930486L24Rik			Pax5 bound	1.14513	8.40874	6.58387	2.71894	6.06151e-11	1.0144	0.994908	1.42608	7.98243	8.83506	0.140589	0.426316	peptidase	RIKEN cDNA 4930486L24 gene
St5			Pax5 bound	4.94691	31.0534	6.56488	2.71477	2.61983e-46	4.55995	4.14308	6.13771	34.3269	27.7798	0.607439	3.27356	enzyme	suppression of tumorigenicity 5
Smim5		unknown	Pax5 bound	2.88745	20.8478	6.49013	2.69825	6.26912e-10	0.942881	2.64218	5.07729	17.8043	23.8914	1.19978	3.04354	other	small integral membrane protein 5
Dlx1	distal-less homeobox 1; Dlx, Dlx-1; The Distal-less (Dlx) homeobox transcription factors (TFs) play a prominent role in regulating multiple facets of vertebrate biology. Though widely studied as mediators of tissue development, recent work has uncovered a role for this TF family in modulating the vertebrate hematopoietic compartment. Pertinent to our study, murine Dlx1-3 are expressed in an innat…	transcription regulator	Pax5 bound	4.25234	27.5769	6.48726	2.69761	4.99731e-21	2.27808	5.94325	4.53569	30.6445	24.5093	1.06749	3.06762	transcription regulator	distal-less homeobox 1
Hif3a			Pax5 bound	0.780831	5.11298	6.48282	2.69662	3.97637e-21	0.811753	0.955387	0.575352	5.16969	5.05628	0.110791	0.0567068	transcription regulator	hypoxia inducible factor 3 subunit alpha
Ell3	elongation factor RNA polymerase II-like 3; ELL3 can also increase the catalytic rate of transcription elongation by RNA polymerase I.; Selective expression of the transcription elongation factor ELL3 in B cells prior to ELL2 drives proliferation and survival.	transcription regulator	Pax5 bound	4.79069	29.753	6.39738	2.67748	2.88425e-29	3.70619	4.52517	6.14071	29.639	29.8671	0.715217	0.11405	transcription regulator	elongation factor for RNA polymerase II 3
Lgals3bp	Lectin, galactoside-binding, soluble, 3 binding protein; 90K, BTBD17B, CyCAP, M2BP, MAC-2-BP, TANGO10B, gp90; The lectin, galactoside-binding, soluble, 3 binding protein has antitumor activity in colorectal cancer via suppression of Wnt signaling through ISGylation-dependent ubiquitination of beta-catenin.	signal transducer	Pax5 bound	30.6583	190.017	6.38423	2.67451	2.13553e-30	20.7911	43.0171	28.1667	186.431	193.604	6.53593	3.5864	transmembrane receptor	galectin 3 binding protein
Sulf2	sulfatase 2; extracellular sulfatase Sulf-2; SULF2, an enzyme that regulates multiple HSPG-dependent RTK signaling pathways, was expressed in primary human GBM tumors and cell lines. Extracellular heparan sulfate proteoglycans (HSPG)	signal transducer	Pax5 bound	8.1994	49.8792	6.37383	2.67216	2.292e-47	6.89293	10.0957	7.60962	49.8824	49.8759	0.970438	0.0032588	enzyme	sulfatase 2
D8Ertd82e	official name Prag1; PEAK1 related kinase activating pseudokinase 1; D8Ertd82e, NACK, Sgk223; no literature	unknown	Pax5 bound	3.51313	21.3774	6.32784	2.66171	2.47418e-42	3.33756	4.05282	3.149	22.2469	20.5079	0.275283	0.869512	kinase	PEAK1 related, kinase-activating pseudokinase 1
Cox6a2	cytochrome c oxidase subunit VIa polypeptide 2	metabolism	Pax5 bound	4.47535	30.6473	6.28066	2.65092	4.57978e-11	5.57185	3.76882	4.08538	20.0022	41.2925	0.555813	10.6451	enzyme	cytochrome c oxidase subunit 6A2
Cacnb2	calcium channel_ voltage-dependent_ beta 2 subunit calcium channel, voltage-dependent, beta 2 subunit	transporter	Pax5 bound	2.67477	16.3603	6.21775	2.63639	1.08495e-28	2.50386	3.29293	2.22751	18.5383	14.1824	0.319211	2.17794	ion channel	calcium voltage-gated channel auxiliary subunit beta 2
Sla2	Src-like-adaptor 2	signal transducer	Pax5 bound	3.31063	20.1767	6.11938	2.61339	7.99793e-22	3.38247	4.10971	2.43971	18.4247	21.9287	0.483425	1.752	other	Src like adaptor 2
N6amt2	N-6 adenine-specific DNA methyltransferase 2 (putative), Gt(Ayu21)96Imeg; N(6)-adenine-specific DNA methyltransferase 2,	unknown	Pax5 bound	6.39742	38.9112	6.11424	2.61217	8.90664e-22	6.96688	5.19903	7.02635	39.684	38.1383	0.599441	0.772842	enzyme	EEF1A lysine methyltransferase 1
Slc27a2			Pax5 bound	1.20826	7.79742	6.1111	2.61143	3.95747e-13	1.15555	1.5651	0.904123	7.4021	8.19274	0.192619	0.395323	transporter	solute carrier family 27 member 2
Hspb8	heat shock protein 8; CMT2L, DHMN2, E2IG1, H11, HMN2, HMN2A, HSP22, HSP20-like; HSPB8 promotes cancer cell growth by activating the ERK-CREB pathway and is indicative of a poor prognosis in gastric cancer patients. Association of HSP22 with mTOR in osteoblasts: regulation of TNF-alpha-stimulated IL-6 synthesis. These results strongly suggest that HSP22 interacts with mTOR and regulates TNF-alpha-…	other ( Hsp22)	Pax5 bound	4.87873	29.0595	6.10049	2.60893	4.27356e-29	5.38046	4.86587	4.38986	28.853	29.2661	0.286034	0.206556	kinase	heat shock protein family B (small) member 8
Ltb4r1			Pax5 bound	0.915513	7.06779	6.07579	2.60307	9.75014e-07	0.0909593	1.24896	1.40662	7.12868	7.0069	0.414781	0.0608912	G-protein coupled receptor	leukotriene B4 receptor
BC005764			Pax5 bound	5.19558	30.3083	6.06613	2.60078	5.02792e-29	3.16909	5.49018	6.92747	31.8385	28.7781	1.0949	1.5302	phosphatase	phospholipid phosphatase related 3
Alpk3				2.2463	13.3329	6.05549	2.59824	2.76029e-27	1.988	2.98319	1.76771	13.6037	13.0621	0.373892	0.27082	kinase	alpha kinase 3
Ston1	stonin 1; SALF, SBLF, STN1, STNB1; Functional dissection of a eukaryotic dicistronic gene: transgenic stonedB, but not stonedA, restores normal synaptic properties to Drosophila stoned mutants. The dicistronic Drosophila stoned mRNA produces two proteins, stonedA and stonedB, that are localized at nerve terminals. While the stoned locus is required for synaptic-vesicle cycling in neurons, distinc…	protein trafficking	Pax5 bound	4.54109	27.1241	6.03497	2.59335	1.49518e-24	5.22082	5.1205	3.28195	25.123	29.1253	0.630236	2.00118	other	stonin 1
Nudt8			Pax5 bound	14.3355	82.6741	6.0036	2.58583	3.989e-33	14.0147	12.9554	16.0365	76.5028	88.8455	0.903782	6.17134	other	nudix hydrolase 8
Pcbd1				0.619254	6.2435	5.9737	2.57863	4.91052e-05	0.937892	0.919871	0	5.30257	7.18442	0.309671	0.940922	transcription regulator	pterin-4 alpha-carbinolamine dehydratase 1
Id2	Inhibitor of DNA binding 2, dominant negative helix-loop-helix protein inhibitor of DNA binding 2, dominant negative helix-loop-helix protein	transcription regulator	Pax5 bound	4.45679	26.2056	5.88668	2.55745	1.08432e-18	3.08575	5.9553	4.32933	26.3145	26.0967	0.830814	0.108882	transcription regulator	inhibitor of DNA binding 2
Chn2	chimerin (chimaerin) 2; ARHGAP3, BCH, CHN2-3, RHOGAP3; eta-chimaerin; beta-chimerin; beta3-chimaerin; The RacGAP I^22-Chimaerin selectively mediates axonal pruning in the hippocampus. chimerin (chimaerin) 2; rho-GTPase-activating protein 3;Chimaerins are GTPase-activating proteins that inactivate the GTP-hydrolase Rac1 in a diacylglycerol-dependent manner	signal transducer	Pax5 bound	1.06852	6.26479	5.77805	2.53058	6.81936e-15	0.85551	0.912034	1.43802	6.00431	6.52526	0.185469	0.260475	other	chimerin 2
Car3	carbonic anhydrase 3; Ca3, Car-3; CAIII; Carbonic anhydrase III (CAIII) is an isoenzyme of the CA family. Because of its low specific anhydrase activity, physiological functions in addition to hydrating CO(2) have been proposed. CAIII expression is highly induced in adipogenesis and CAIII is the most abundant protein in adipose tissues. The down-regulation of CAIII in preadipocytes enhances adipo…	metabolism	Pax5 bound	6.09746	33.7248	5.66748	2.50271	6.98908e-25	5.13418	7.71573	5.44248	33.9996	33.4499	0.814013	0.274813	enzyme	carbonic anhydrase 3
Grap2	GRB2-related adaptor protein 2; GRAP-2, GRB2L, GRID, Gads, GrbX, Grf40, GrpL, Mona, P38; GRB-2-like protein; GRB-2-related monocytic adapter protein; GRBLG; Grb2-related adaptor downstream of Sch; adapter protein GRID; growth factor receptor-binding protein; hematopoietic cell-associated adaptor protein GrpL; monocytic adapter; monocytic adaptor; The Grb2-like adaptor protein GADS is essential fo…	signal transducer	Pax5 bound	11.6779	62.4308	5.66701	2.50259	1.8074e-60	10.6272	11.9971	12.4095	66.5692	58.2923	0.538677	4.13844	other	GRB2 related adaptor protein 2
Thrb	thyroid hormone receptor, beta; TR beta; c-erbA-2; c-erbA-beta; nuclear receptor subfamily 1 group A member 2; mice deficient in total functional TRs (Thra1(-/-)Thrb(-/-) mice) or with a targeted homozygous mutation of the Thrb gene (denoted PV; Thrb(PV/PV) mice) spontaneously develop metastatic thyroid carcinoma	transcription regulator	Pax5 bound	6.49712	34.8979	5.6614	2.50116	2.12841e-44	5.02212	7.74839	6.72086	37.2356	32.5602	0.794916	2.33772	ligand-dependent nuclear receptor	thyroid hormone receptor beta
Bmyc	brain expressed myelocytomatosis oncogene; B-myc, Mycb; B-Myc is an endogenous, N-terminal homologue of transcription factor c-Myc that lacks the C-terminal DNA binding and protein dimerization domain of c-Myc. Bmyc is a member of the Myc family of transcriptional regulators in the mouse and the rat. It is predominantly expressed in hormonally controlled tissues, with highest level of expression …	transcription regulator	Pax5 bound	75.6882	408.304	5.63866	2.49535	1.14988e-41	77.9867	85.0525	64.0253	387.789	428.82	6.17786	20.5156	other	brain expressed myelocytomatosis oncogene
B930041F14Rik			Pax5 bound	1.69805	9.64096	5.59949	2.48529	3.8169e-14	1.18222	1.8552	2.05673	8.98871	10.2932	0.264397	0.65225	other	fibronectin type III domain containing 10
H2-DMb2	H2-DMb2 histocompatibility 2, class II, locus Mb2; H2-M (HLA-DM in humans) resides in an acidic endosomal compartment, where it facilitates the loading of antigenic peptides into the peptide-binding groove of class II MHC.	other	Pax5 bound	3.3165	19.2722	5.56629	2.47672	2.04584e-11	2.89959	3.00187	4.04805	16.9587	21.5857	0.366963	2.31348	transmembrane receptor	major histocompatibility complex, class II, DM beta
P2rx7	purinergic receptor P2X, ligand-gated ion channel, 7; P2X(7), P2X7R; ATP receptor; P2X purinoceptor 7; P2X7 purinoceptor; P2X7 receptor; P2Z receptor; The P2X7 receptor is a key modulator of aerobic glycolysis; ATP release and P2X7 signaling upon TCR expression in immature thymocytes constitutes an important costimulus in T cell lineage choice through the ERK-Egr-Id3 signaling pathway and contrib…	signal transducer	Pax5 bound	2.98181	15.6777	5.53673	2.46903	5.80213e-40	2.82439	2.7476	3.37343	15.3908	15.9645	0.197062	0.286851	ion channel	purinergic receptor P2X 7
Spry1	sprouty RTK signaling antagonist 1; sprouty homolog 1, antagonist of FGF signaling (Drosophila); prout homologue 1 (SPRY1), a upstream mediator of MAPK signal pathway,	signal transducer	Pax5 bound	4.41709	23.4124	5.51639	2.46373	9.81384e-26	3.61032	3.93993	5.70104	21.413	25.4118	0.648984	1.99944	other	sprouty RTK signaling antagonist 1
Ptpre	protein tyrosine phosphatase, receptor type, E	signal transducer	Pax5 bound	8.79066	45.8648	5.51451	2.46323	8.78829e-38	6.0605	9.47836	10.8331	48.3925	43.337	1.41999	2.52779	phosphatase	protein tyrosine phosphatase, receptor type E
Fggy			Pax5 bound	2.51632	13.4725	5.48135	2.45453	9.91683e-20	2.10015	2.47175	2.97707	11.628	15.3171	0.254126	1.84457	other	FGGY carbohydrate kinase domain containing
Megf6	multiple EGF-like-domains 6; EGFL3; MEGF6 Promotes the Epithelial-to-Mesenchymal Transition via the TGFbeta/SMAD Signaling Pathway in Colorectal Cancer Metastasis.	other	Pax5 bound	2.86854	15.4292	5.47005	2.45156	7.17601e-20	1.71251	4.04551	2.8476	17.1025	13.7559	0.673559	1.67329	other	multiple EGF like domains 6
Apcdd1			Pax5 bound	2.91731	15.6449	5.43746	2.44293	1.01544e-21	2.62368	3.50497	2.62327	17.6733	13.6166	0.293832	2.02835	other	APC down-regulated 1
Qrfp			Pax5 bound	2.52134	20.386	5.42633	2.43998	6.33857e-05	4.37825	1.5615	1.62427	17.6403	23.1317	0.928632	2.7457	other	pyroglutamylated RFamide peptide
Fnip2			Pax5 bound	1.48765	7.94107	5.3629	2.42301	4.78735e-15	0.731675	1.57525	2.15602	8.99702	6.88513	0.4135	1.05594	other	folliculin interacting protein 2
Mdfi	MyoD family inhibitor; I-mf, I-mfa; The I-mfa domain proteins I-mfa and HIC are considered to be candidate tumor suppressor genes and have been shown to be involved in transcriptional regulation. We show here that I-mfa and HIC specifically interact with SEI-1 through their C-terminal I-mfa domains in vivo. This interaction affects the intracellular localization of I-mfa and requires the region o…	transcription regulator	Pax5 bound	4.55797	24.0796	5.35766	2.4216	6.90629e-21	4.51327	5.68273	3.47792	24.4704	23.6887	0.636866	0.390809	other	MyoD family inhibitor
Sell	Selectin L; CD62L, L-selectin, LECAM-1, Lnhr, Ly-22, Ly-m22, Lyam-1, Lyam1; homing molecule L-selectin (CD62L). Lymphoid priming in human bone marrow begins before expression of CD10 with upregulation of L-selectin. L-selectin-dependent leucocyte adhesion and transmigration.	surface receptor	Pax5 bound	95.6608	476.487	5.33651	2.4159	6.27896e-72	85.374	96.8956	104.713	445.021	507.952	5.61662	31.4655	transmembrane receptor	selectin L
Dok2	docking protein 2_ 56kDa; DokR, Frip; IL-Four Receptor Interacting Protein; IL-four receptor-interacting protein; dok-R; dok-related protein; downstream of tyrosine kinase 2; p56 dok-2; p56(dok-2); mice lacking adaptor proteins Dok-1 and Dok-2 show augmented responses to thymus-dependent, but not thymus-independent, antigens, and that their T cells show elevated responses to TCR stimulation, incl…	signal transducer	Pax5 bound	13.2683	67.8209	5.33236	2.41477	2.26418e-33	14.1585	13.8865	11.76	62.7964	72.8455	0.758227	5.02452	other	docking protein 2
Pnp2	purine-nucleoside phosphorylase 2	metabolism	Pax5 bound	9.36413	48.0216	5.33078	2.41435	2.40738e-23	7.76464	7.92007	12.4077	43.233	52.8102	1.52243	4.7886	enzyme	purine nucleoside phosphorylase
Pomgnt2			Pax5 bound	5.71257	29.2944	5.29188	2.40378	4.33565e-23	4.06196	7.54846	5.52731	28.696	29.8928	1.01072	0.598411	enzyme	protein O-linked mannose N-acetylglucosaminyltransferase 2 (beta 1,4-)
Ramp1	receptor (G protein-coupled) activity modifying protein 1; CRLR activity-modifying protein 1; calcitonin receptor-like receptor activity modifying protein 1; calcitonin-receptor-like receptor activity-modifying protein 1; receptor (calcitonin) activity modifying protein 1; receptor activity modifying protein 1; receptor activity-modifying protein 1; The receptor activity-modifying protein (RAMP) …	surface receptor	Pax5 bound	53.567	264.375	5.29048	2.4034	9.53874e-72	48.3502	51.325	61.0259	252.104	276.646	3.82702	12.2707	transporter	receptor activity modifying protein 1
Cd33	CD33 antigen; SIGLEC-3, SIGLEC3, p67;	surface receptor		1.8353	9.79849	5.27265	2.39853	2.03455e-14	1.32968	2.41506	1.76114	10.83	8.76696	0.315508	1.03153	other	CD33 antigen
Rasgrp3	RAS guanyl releasing protein 3 (calcium and DAG-regulated); RasGRP1 and RasGRP3 regulate B cell proliferation by facilitating B cell receptor-Ras signaling. B cells coexpress RasGRP1 and RasGRP3. Using Rasgrp1 and Rasgrp3 single and double null mutant mice, we analyzed the role of these proteins in signaling to Ras and Erk in B cells. RasGRP1 and RasGRP3 both contribute to BCR-induced Ras activat…	signal transducer	Pax5 bound	4.96	24.8504	5.25336	2.39324	1.11593e-32	4.69897	5.51531	4.66571	21.7759	27.925	0.277822	3.07451	other	RAS guanyl releasing protein 3
Slc25a1			Pax5 bound	233.794	1146.82	5.19215	2.37633	3.38462e-59	235.876	250.511	214.996	1170.38	1123.26	10.305	23.5601	transporter	solute carrier family 25 (mitochondrial carrier, citrate transporter), member 1
Adc			Pax5 bound	0.973122	5.58299	5.15666	2.36644	1.8255e-07	1.05678	0.777356	1.08523	3.94023	7.22575	0.098227	1.64276	enzyme	antizyme inhibitor 2
5730409E04Rik	no literature	unknown	Pax5 bound	1.16145	6.12093	5.15037	2.36467	2.22326e-12	1.06437	1.34839	1.07159	6.06951	6.17235	0.0934943	0.0514213	other	chromosome 1 open reading frame 216
Gpr174			Pax5 bound	1.34122	6.78012	5.14973	2.3645	2.26102e-20	1.48157	1.31471	1.22739	6.87715	6.6831	0.0745623	0.0970285	G-protein coupled receptor	G protein-coupled receptor 174
Sh2b2	SH2B adaptor protein 2; Aps; SH2B3=Lnk adaptor+novel negative regulator of B cell lymphopoiesis. The adaptor Lnk (SH2B3): an emerging regulator in vascular cells and a link between immune and inflammatory signaling. Lnk adaptor: novel negative regulator of B cell lymphopoiesis.	signal transducer	Pax5 bound	8.79751	43.9969	5.1349	2.36034	3.99446e-26	10.5365	8.8951	6.96098	44.3071	43.6868	1.03331	0.310162	other	SH2B adaptor protein 2
TCRB_Jb2-S7				3.51453	47.207	5.0815	2.34525	0.00128888	2.69394	2.64218	5.20748	63.024	31.3901	0.846602	15.8169
Ebi3	Epstein-Barr virus induced gene 3; EBI-3, IL-27, IL-27B, IL27B, IL35B; Interleukin 35 (IL-35) is the recently identified member of the IL-12 family of cytokines and provides the possibility to be a target for new therapies for autoimmune, inflammatory diseases. It is composed of an alpha chain (p35) and a beta chain (EBI3). IL-35 mediates signaling by binding to its receptors, activates subsequen…	secreted	Pax5 bound	21.3293	109.098	5.06979	2.34193	2.64533e-16	29.194	21.1036	13.6902	103.965	114.23	4.47698	5.13249	cytokine	Epstein-Barr virus induced 3
H2-DMa			Pax5 bound	20.3867	99.9979	5.06423	2.34034	6.90679e-24	18.4807	26.5892	16.0904	89.9536	110.042	3.17704	10.0442	transmembrane receptor	major histocompatibility complex, class II, DM alpha
Plac8	Placenta-specific 8; C15, DGIC, PNAS-144, onzin; Knockout of the placenta specific 8 gene radiosensitizes nasopharyngeal carcinoma cells by activating the PI3K/AKT/GSK3beta pathway. Endogenous PLAC8 promoted cell proliferation and tumor formation. PLAC8, a new marker for human interstitial extravillous trophoblast cells, promotes their invasion and migration. Plac8 links oncogenic mutations to re…	other	Pax5 bound	522.884	2533.24	5.04989	2.33625	1.10665e-34	605.425	510.647	452.579	2327.78	2738.7	44.5451	205.458	other	placenta specific 8
Rapgef3	Rap guanine nucleotide exchange factor (GEF) 3; CAMP-GEFI, EPAC, EPAC1; EORAC1; Rap guanine nucleotide exchange factor (GEF) 3 is an exchange protein directly activated by cAMP and is involved in the regulation of adhesion, leukocyte chemotaxis,phagocytosis and bacterial killing in monocyte/macrophages.	signal transducer	Pax5 bound	3.1996	15.5028	5.02261	2.32844	2.48396e-21	2.04751	3.46571	4.08557	16.3404	14.6653	0.603196	0.837549	other	Rap guanine nucleotide exchange factor 3
A430088P11Rik	no literature	unknown	Pax5 bound	0.99477	5.0323	5.00996	2.3248	3.32741e-13	0.899976	1.26886	0.815475	4.80309	5.26151	0.139198	0.229209	other	RIKEN cDNA A430088P11 gene
Mb21d1			Pax5 bound	2.38942	11.5497	4.9945	2.32034	2.20135e-22	1.80427	2.79411	2.56989	12.2188	10.8806	0.299651	0.669089	enzyme	cyclic GMP-AMP synthase
5730488B01Rik	5730488B01Rik; no literature	unknown	Pax5 bound	11.5073	54.0222	4.93304	2.30248	2.06531e-34	9.6975	13.81	11.0143	56.6534	51.391	1.21249	2.63123	other	RIKEN cDNA 5730488B01 gene
Emb	embigin embigin	surface receptor	Pax5 bound	30.6028	143.529	4.90503	2.29426	2.4031e-35	33.2716	32.727	25.81	138.73	148.328	2.40158	4.79892	transporter	embigin
Rassf4	Ras association (RalGDS/AF-6) domain family member 4; AD037; RASSF4/AD037 is a potential ras effector/tumor suppressor of the RASSF family. Activated Ras proteins interact with a broad range of effector proteins to induce a diverse series of biological consequences. Although typically associated with enhanced growth and transformation, activated Ras may also induce growth antagonistic effects suc…	signal transducer	Pax5 bound	2.20865	10.4738	4.9021	2.2934	2.02885e-20	1.39708	2.74047	2.48841	11.206	9.74151	0.412259	0.732259	other	Ras association domain family member 4
Abcc1	ATP-binding cassette, sub-family C (CFTR/MRP), member 1	transporter	Pax5 bound	5.76219	26.663	4.8835	2.28792	4.40707e-42	5.44009	6.4236	5.42288	27.7497	25.5763	0.330741	1.08666	transporter	ATP binding cassette subfamily C member 1
Myo1f	myosin IF; We first identified both long-tailed class I myosins Myo1e and Myo1f as important contributors to LPS-triggered macrophage spreading.	cytoskeleton	Pax5 bound	10.6979	49.0761	4.83516	2.27356	1.25962e-32	7.92792	12.9593	11.2063	52.4342	45.718	1.47452	3.35811	other	myosin IF
Trf	transferrin; HP, Tf, Tfn, hpx; Transferrin receptor 2 (TFR2), a protein homologous to the cell iron importer TFR1, is expressed in the liver and erythroid cells and is reported to bind diferric transferrin, although at lower affinity than TFR1.	other	Pax5 bound	137.648	622.593	4.81732	2.26823	2.65497e-38	101.205	160.5	151.238	589.059	656.126	18.4163	33.5335	transporter	transferrin
P2ry12	purinergic receptor P2Y, G-protein coupled, 12; P2Y12; P2Y12 platelet receptor; Platelets are critical for haemostasis, however inappropriate activation can lead to the development of arterial thrombosis, which can result in heart attack and stroke. ADP is a key platelet agonist that exerts its actions via stimulation of two surface GPCRs (G-protein-coupled receptors), P2Y(1) and P2Y(12). Similar…	surface receptor	Pax5 bound	1.22526	6.21948	4.8047	2.26445	7.51175e-09	1.57051	0.796723	1.30855	5.63792	6.80104	0.227221	0.581559	G-protein coupled receptor	purinergic receptor P2Y12
Nkg7	natural killer cell group 7 sequence	unknown		4.05901	20.2682	4.74811	2.24735	3.84719e-08	1.71312	5.34611	5.1178	17.8529	22.6835	1.17479	2.41529	other	natural killer cell granule protein 7
Ccdc122			Pax5 bound	1.98331	10.0004	4.74569	2.24662	6.68916e-09	2.64855	2.09256	1.20882	9.38036	10.6204	0.419187	0.620038	other	coiled-coil domain containing 122
Tmem121	transmembrane protein 121; protein hole; human hole gene, hhole, is a 319-amino acid six-transmembrane protein with proline-rich C-terminal motifs and N-terminal ERK binding domains (D-domains); hole is localized in plasma membrane or proximal region of the membrane; he hhole protein may interact with SH3-domain proteins or ERKs to mediate signaling pathways/networks that lead to the suppression …	surface receptor	Pax5 bound	31.3821	142.027	4.73427	2.24314	4.76392e-26	29.6755	36.401	28.0699	116.541	167.512	2.55188	25.4854	other	transmembrane protein 121
Fgd2	FYVE, RhoGEF and PH domain containing 2; Tcd-2, Tcd2, ZFYVE4, tcs-2, tcs2; faciogenital dysplasia homolog 2; faciogenital dysplasia protein 2; t-complex distorter 2; Members of the Fgd (faciogenital dysplasia) gene family encode a group of critical guanine nucleotide exchange factors (GEFs), which, by specifically activating Cdc42, control cytoskeleton-dependent membrane rearrangements; FGD2 is e…	signal transducer	Pax5 bound	16.3425	74.2844	4.73066	2.24204	7.72977e-30	19.1491	15.7061	14.1723	73.9121	74.6566	1.47149	0.37226	other	FYVE, RhoGEF and PH domain containing 2
Mylk	myosin light chain kinase	cytoskeleton	Pax5 bound	7.90211	34.69	4.67483	2.22491	8.48664e-37	5.83705	8.9054	8.96387	34.0821	35.298	1.03267	0.607931	kinase	myosin light chain kinase
Tbc1d16	TBC1 domain family, member 16; Rab GTPase activating protein TBC1D16; TBC1 domain family, member 16 is a GTPase-activating protein for Rab4A that regulates transferrin receptor recycling and EGFR trafficking and signaling.	signal transducer	Pax5 bound	4.98948	22.5673	4.65641	2.21922	1.97864e-23	5.09143	6.02431	3.8527	25.1365	19.9981	0.62896	2.5692	other	TBC1 domain family member 16
Ext1	exostosin 1; Glucuronosyl-N-acetylglucosaminyl-proteoglycan 4-alpha-N- acetylglucosaminyltransferase; Ext1, a key enzyme in the biosynthesis of heparan sulfate (HS), a glycosaminoglycan.	metabolism	Pax5 bound	15.4049	67.561	4.65356	2.21834	2.29609e-34	11.4473	15.9622	18.8053	74.3954	60.7265	2.14226	6.83444	enzyme	exostosin glycosyltransferase 1
Neurl2	neuralized-like 2 (Drosophila); Neur2, Ozz, Ozz-E3; Our findings identify Ozz-E3 as the ubiquitin ligase complex that interacts with and regulates myosin within its fully assembled cytoskeletal structure; scle-specific ubiquitin ligase complex Ozz-E3	cytoskeleton	Pax5 bound	2.40907	11.8344	4.64655	2.21616	1.28712e-08	3.17634	1.93364	2.11723	11.4027	12.2661	0.387279	0.431724	other	neuralized E3 ubiquitin protein ligase 2
Tcam1			Pax5 bound	2.0903	9.42775	4.56209	2.18969	8.34476e-14	1.44219	2.20492	2.6238	10.618	8.23749	0.345883	1.19026	other	testicular cell adhesion molecule 1
Gp9				6.76063	31.0815	4.55621	2.18784	1.35913e-11	7.33776	8.11551	4.82863	28.3064	33.8565	0.991748	2.77506	other	glycoprotein IX platelet
Gm4827	predicted gene 4827; no literature	unknown	Pax5 bound	5.88009	26.9199	4.54646	2.18474	7.09289e-10	3.13793	6.61692	7.88542	23.675	30.1648	1.41914	3.24493	other	predicted gene 4827
1700112E06Rik			Pax5 bound	0.917462	5.762	4.51245	2.17391	0.000296667	1.66782	0.681573	0.402993	6.6656	4.8584	0.383701	0.903598	other	leucine rich melanocyte differentiation associated
Brwd1	bromodomain and WD repeat domain containing 1 ; Wdr9, repro5; The dual bromodomain and WD repeat-containing mouse protein BRWD1 is required for normal spermiogenesis and the oocyte-embryo transition.Previous data indicated that Brwd1 is broadly expressed, encoding a putative transcriptional regulator that is believed to act on chromatin through interactions with the Brg1-dependent SWI/SNF chromat…	transcription regulator	Pax5 bound	1.19152	5.11291	4.49871	2.16951	2.21488e-22	0.957331	1.07149	1.54575	5.21705	5.00877	0.180154	0.10414	transcription regulator	bromodomain and WD repeat domain containing 1
Palm	paralemmin; PALM1; Paralemmin-1 is expressed in lymphatic endothelial cells and modulates cell migration, cell maturation and tumor lymphangiogenesis. Paralemmin-1 is a lipid-anchored membrane protein that in fibroblasts and neurons plays a role in the regulation of cell shape, plasma membrane dynamics and cell motility. Similar to its function in neurons, it may link the cytoskeleton to the plas…	cytoskeleton	Pax5 bound	48.4897	211.817	4.49774	2.1692	4.64959e-23	55.0689	54.9476	35.4525	216.824	206.809	6.51868	5.00751	other	paralemmin
Slc9a9	solute carrier family 9, subfamily A (NHE9, cation proton antiporter 9), member 9; Nbla00118, AUTS16, NHE9; NHE9 (SLC9A9) is an endosomal cation/proton antiporter with orthologues in yeast and bacteria. Rare, missense substitutions in NHE9 are genetically linked with autism but have not been functionally evaluated. Loss-of-function mutations in NHE9 may contribute to autistic phenotype by modulat…	transporter	Pax5 bound	1.82363	8.10302	4.49034	2.16682	2.77693e-12	1.16028	2.41822	1.89241	7.59194	8.6141	0.36476	0.511084	transporter	solute carrier family 9 member A9
Dkkl1	dickkopf-like 1; SGY, SGY-1, SGY1, Soggy, mSgy; protein soggy-1; soggy 1; The acrosomal protein Dickkopf-like 1 (DKKL1) facilitates sperm penetration of the zona pellucida; Dickkopf-like1 (Dkkl1) encodes a glycoprotein secreted by postmeiotic male germ cells. Dickkopf-like1 regulates postpubertal spermatocyte apoptosis and testosterone production.	secreted	Pax5 bound	65.846	286.383	4.45427	2.15519	2.32054e-17	60.0126	91.1772	46.3483	264.066	308.7	13.2656	22.3174	other	dickkopf like acrosomal protein 1
Tgtp2	T cell specific GTPase 2; no literature	unknown		2.88556	12.7076	4.44964	2.15369	3.25305e-13	2.42799	3.9689	2.25978	11.939	13.4762	0.543845	0.7686	enzyme	T cell specific GTPase 1
9030617O03Rik	correct name: Dglucy; D-glutamate cyclase; 9030617O03Rik; we investigated functions of the novel mammalian mitochondrial protein 9030617O03Rik and showed decreased expression under conditions of heart failure. D-glutamate and 5-oxo-D-proline have bioactivities in mammals through the metabolism by D-glutamate cyclase.	metabolism	Pax5 bound	5.4864	23.0233	4.42778	2.14658	4.12566e-27	4.43095	6.19182	5.83644	22.5668	23.4797	0.537606	0.456412	enzyme	D-glutamate cyclase
Adcy6	adenylate cyclase 6; ATP pyrophosphate-lyase 6; adenylate cyclase type 6; adenylate cyclase type VI; adenylyl cyclase 6; ca(2+)-inhibitable adenylyl cyclase;	signal transducer	Pax5 bound	3.8971	16.6642	4.40333	2.13859	5.06445e-13	1.85055	4.43436	5.4064	16.5301	16.7983	1.06105	0.13411	enzyme	adenylate cyclase 6
Agpat2	1-acylglycerol-3-phosphate O-acyltransferase 2 (lysophosphatidic acid acyltransferase, beta)	metabolism	Pax5 bound	27.0716	112.5	4.36689	2.12661	1.76252e-29	27.9133	29.7439	23.5577	105.857	119.143	1.83471	6.6429	enzyme	1-acylglycerol-3-phosphate O-acyltransferase 2
Pacsin1	protein kinase C and casein kinase substrate in neurons 1; syndapin, SDPI; PACSIN1 regulates the dynamics of AMPA receptor trafficking. PICK1 interacts with PACSIN to regulate AMPA receptor internalization and cerebellar long-term depression.PACSIN1, a Tau-interacting protein, regulates axonal elongation and branching by facilitating microtubule instability. PACSIN1 is an important Tau binding pa…	signal transducer	Pax5 bound	1.83606	8.1346	4.3508	2.12128	1.64265e-10	2.66408	1.37668	1.4674	7.40532	8.86388	0.41484	0.729281	kinase	protein kinase C and casein kinase substrate in neurons 1
Fxyd1			Pax5 bound	1.28222	6.97462	4.34904	2.1207	0.000196738	1.42265	1.2209	1.20313	5.20036	8.74887	0.0703974	1.77425	ion channel	FXYD domain containing ion transport regulator 1
5830418P13Rik	no literature	unknown	Pax5 bound	3.2181	14.1232	4.34113	2.11807	1.11848e-08	2.26722	1.82454	5.56253	13.5322	14.7142	1.17916	0.591	other	RIKEN cDNA 5830418P13 gene
Fhit	fragile histidine triad gene; AP3Aase, FRA3B. Fra14A2; Fhits (fragile histidine triad proteins) occur in eukaryotes but their function is largely unknown, although human Fhit is believed to act as a tumour suppressor. Fhits also exhibit dinucleoside triphosphatase, adenylylsulfatase and nucleoside phosphoramidase activities that in each case yield nucleoside 5'-monophosphate as a product. Due to …	metabolism	Pax5 bound	6.41767	27.2655	4.34056	2.11788	9.95007e-13	5.38789	7.04582	6.81931	22.8087	31.7223	0.519027	4.4568	enzyme	fragile histidine triad
Serpinb1a	serine (or cysteine) peptidase inhibitor_ clade B_ member 1a serine (or cysteine) peptidase inhibitor, clade B, member 1a serine (or cysteine) peptidase inhibitor, clade B, member 1a, ov-serpin monocyte neutrophil elastase inhibitor (MNEI), SERPINB1 is a highly efficient inhibitor of neutrophil granule proteases, Jinx, Munc13-4, The small GTPase Rab27a and its effector Munc1	other	Pax5 bound	31.7207	128.92	4.324	2.11237	3.83976e-37	30.8947	31.855	32.4123	115.365	142.474	0.443221	13.5542	other	serpin family B member 1
Ephb2	Eph receptor B2; EFNB2R signaling led to augmented p38 and p44/42 mitogen-activated protein kinase activation. Our study shows that EFNB2 plays important roles in immune regulation.	surface receptor	Pax5 bound	12.3159	52.7874	4.31056	2.10787	2.18782e-15	16.7478	11.7477	8.45207	55.1757	50.3992	2.41156	2.38822	kinase	EPH receptor B2
Ly6a	lymphocyte antigen 6 complex, locus A; Ly-6A.2, Ly-6A/E, Ly-6E.1, Sca-1, Sca1, TAP; Ly-6A/Stem cell antigen-1 (Ly-6A/Sca-1) is a glycosylphosphatidylinositol-anchored protein expressed on many cell types including hematopoietic stem cells (HSCs) and early lymphoid-specific progenitors. Ly-6A/Sca-1/Sca-1-/- mice have significantly elevated serum levels of IgA with lambda light chains compared to w…	surface receptor	Pax5 bound	7.41788	32.0307	4.30312	2.10538	1.15063e-11	7.4554	9.79084	5.00739	32.814	31.2474	1.38099	0.783293	other	lymphocyte antigen 6 complex, locus A
2310015A10Rik			Pax5 bound	3.77413	15.3911	4.30287	2.1053	8.54008e-26	2.90079	4.2035	4.21811	15.743	15.0393	0.436693	0.351869	other	RIKEN cDNA 2310015A10 gene
Spata6			Pax5 bound	31.9397	129.095	4.27817	2.09699	7.51902e-34	28.2522	38.2531	29.3139	127.816	130.374	3.17154	1.27912	other	spermatogenesis associated 6
Galnt14	UDP-N-acetyl-alpha-D-galactosamine:polypeptide N-acetylgalactosaminyltransferase 14; UDP-GalNAc:polypeptide N-acetylgalactosaminyltransferase 14; galNAc-T14; polypeptide GalNAc transferase 14; polypeptide N-acetylgalactosaminyltransferase 14; pp-GaNTase 14; protein-UDP acetylgalactosaminyltransferase 14;	metabolism	Pax5 bound	2.78264	11.5877	4.27775	2.09685	3.50273e-14	2.36089	2.36586	3.62117	11.6468	11.5287	0.419267	0.0590696	enzyme	polypeptide N-acetylgalactosaminyltransferase 14
Rilpl1	Rab interacting lysosomal protein-like 1; GOSPEL, RLP1; The Rilp-like proteins Rilpl1 and Rilpl2 regulate ciliary membrane content. These data suggest that Rilp-like proteins function in regulation of ciliary membrane protein concentration by promoting protein removal from the primary cilium.	other	Pax5 bound	3.7412	15.4545	4.27668	2.09649	1.119e-16	3.60311	3.92039	3.70011	14.2904	16.6186	0.093869	1.16409	other	Rab interacting lysosomal protein like 1
BC064078	not found	unknown	Pax5 bound	11.5278	47.3912	4.2757	2.09616	9.49295e-16	9.64689	11.6791	13.2574	39.8477	54.9348	1.045	7.54355	other	cDNA sequence BC064078
Nmrk1	Nmrk1 nicotinamide riboside kinase 1; BC016495; NRK 1; RNK 1; nicotinic acid riboside kinase 1; nmR-K 1; ribosylnicotinamide kinase 1; ribosylnicotinic acid kinase 1;	metabolism	Pax5 bound	5.74346	23.4882	4.25317	2.08854	4.44916e-17	5.20444	6.09485	5.93109	21.0802	25.8963	0.273626	2.40807	kinase	nicotinamide riboside kinase 1
Parp1			Pax5 bound	639.693	2519.27	4.2126	2.07471	8.46099e-66	633.209	640.512	645.358	2558.02	2480.52	3.53088	38.7473	enzyme	poly(ADP-ribose) polymerase 1
Coro2a	coronin, actin binding protein, 2A	cytoskeleton	Pax5 bound	65.3173	258.169	4.20519	2.07217	2.04374e-49	63.952	70.2183	61.7816	266.802	249.536	2.52931	8.63273	other	coronin 2A
Fads3	fatty acid desaturase 3	metabolism	Pax5 bound	6.97462	27.7904	4.19952	2.07022	5.74177e-23	5.19011	8.47131	7.26243	27.0479	28.5329	0.958071	0.742501	enzyme	fatty acid desaturase 3
AI413582	hypothetical protein	unknown	Pax5 bound	19.8564	79.7604	4.19655	2.0692	1.70359e-21	20.4731	19.8848	19.2113	78.5871	80.9337	0.364551	1.17333	other	expressed sequence AI413582
Camk2a	calcium/calmodulin-dependent protein kinase II alpha; CaMKII, CAMKA, CaMKIINalpha, MRD53; Camk2a belongs to the Serine/Threonine protein kinases family, and to the Ca2+/calmodulin-dependent protein kinase II subfamily. Calcium signaling is crucial for several aspects of plasticity at glutamatergic synapses.	signal transducer	Pax5 bound	3.40875	13.7286	4.17682	2.06241	2.74362e-21	3.68645	3.66197	2.87782	14.6227	12.8345	0.265559	0.894107	kinase	calcium/calmodulin dependent protein kinase II alpha
Cst7	cystatin F (leukocystatin); cystatin-7; cystatin-F; cystatin-like metastasis-associated protein; leukocystatin; Cystatin F is a cathepsin C-directed protease inhibitor regulated by proteolysis; Cystatins are a family of naturally occurring cysteine protease inhibitors, yet the target proteases and biological processes they regulate are poorly understood. Cystatin F is expressed selectively in imm…	secreted	Pax5 bound	8.15393	32.9741	4.17633	2.06224	2.55915e-16	7.57638	8.94215	7.94325	33.1963	32.752	0.408095	0.222138	other	cystatin F
Shisa5	shisa family member 5; Scotin, mShisa5; endoplasmic reticulum (ER) protein SCOTIN. Scotin is a pro-apoptotic mammalian gene, which is induced upon DNA damage or cellular stress in a p53-dependent manner. One of the ways by which Scotin induces apoptosis is by causing cell cycle arrest. Scotin, a novel p53-inducible proapoptotic protein located in the ER and the nuclear membrane.	other	Pax5 bound	139.973	552.413	4.17195	2.06072	4.14571e-30	129.865	164.655	125.398	493.736	611.091	12.4082	58.6778	other	shisa family member 5
2410004P03Rik	chromosome 2 open reading frame 50; no literature	unknown	Pax5 bound	2.21564	9.49734	4.16422	2.05805	9.6501e-09	2.1126	2.90082	1.63349	10.379	8.6157	0.369455	0.881641	other	chromosome 2 open reading frame 50
Bhlha15	basic helix-loop-helix family, member a15; Bhlhb8, MIST-1, Mist1; As they mature, professional secretory cells like pancreatic acinar and gastric chief cells induce the transcription factor MIST1 (also known as BHLHA15) to substantially scale up production of large secretory granules in a process that involves expansion of apical cytoplasm and redistribution of lysosomes and mitochondria. RAB26 i…	transcription regulator	Pax5 bound	3.49568	13.9363	4.16333	2.05774	4.03231e-20	2.8628	4.05175	3.5725	14.4546	13.4181	0.345363	0.51823	transcription regulator	basic helix-loop-helix family member a15
Eid2			Pax5 bound	2.60583	11.1144	4.14728	2.05216	2.27691e-08	2.16269	3.37453	2.28029	11.7289	10.4999	0.385842	0.614496	other	EP300 interacting inhibitor of differentiation 2
Tubb6		not annotated	Pax5 bound	1.82389	7.66089	4.11778	2.04187	5.3702e-08	1.30681	1.70893	2.45593	7.47326	7.84853	0.336666	0.187636	other	tubulin beta 6 class V
Lrfn1			Pax5 bound	3.77504	15.0821	4.11592	2.04121	6.87225e-17	4.18714	3.83886	3.29913	15.4921	14.672	0.258324	0.410019	other	leucine rich repeat and fibronectin type III domain containing 1
Slc35a1			Pax5 bound	8.20343	31.9181	4.11562	2.04111	6.68447e-24	7.32742	8.10019	9.18268	29.7084	34.1278	0.538047	2.2097	transporter	solute carrier family 35 member A1
Ccnd1		not annotated	Pax5 bound	9.6711	37.6697	4.11171	2.03974	1.25045e-29	10.0065	10.1414	8.86547	35.9341	39.4053	0.404696	1.7356	transcription regulator	cyclin D1
Ms4a6b	membrane-spanning 4-domains, subfamily A, member 6B; MS4A4B is a GITR-associated membrane adapter, expressed by regulatory T cells, which modulates T cell activation. We propose that T cells preoccupied with immune defense use this MS4A family to enhance sensitivity to extrinsic Ag stimulation, ensuring its elimination, while Tregs use these adaptors to allow low level Ag signals to sustain regul…	other		2.53237	10.401	4.10675	2.038	7.47686e-10	2.62688	2.5764	2.39383	9.48162	11.3203	0.0707843	0.919356	other	membrane-spanning 4-domains, subfamily A, member 6B
Fcgr3			Pax5 bound	1.58755	7.01328	4.10257	2.03653	1.03644e-05	0.935812	1.92745	1.8994	5.36379	8.66276	0.325971	1.64949	transmembrane receptor	Fc fragment of IgG receptor IIa
Bend5	BEN domain containing 5	unknown	Pax5 bound	19.3481	74.9423	4.07635	2.02728	7.72216e-26	19.1781	21.9337	16.9325	70.3272	79.5574	1.44623	4.6151	other	BEN domain containing 5
Rtp4	receptor transporter protein 4; IFRG28, Z3CXXC4;Cell surface targeting of mu-delta opioid receptor heterodimers by RTP4. We report the characterization of RTP4, a Golgi chaperone, as a regulator of the levels of heterodimers at the cell surface. We show that the association with RTP4 protects mu-delta receptors from ubiquitination and degradation. This leads to increases in surface heterodimer le…	protein trafficking		14.2936	56.3785	4.07165	2.02561	5.46091e-13	8.0493	19.8945	14.9371	53.6685	59.0884	3.43451	2.70995	other	receptor transporter protein 4
Abcc4			Pax5 bound	3.72136	14.3064	4.05353	2.01918	2.0783e-25	3.00698	4.19208	3.96501	15.5015	13.1113	0.363154	1.19512	transporter	ATP binding cassette subfamily C member 4
Tmem141			Pax5 bound	2.95262	12.3894	4.03814	2.01369	2.94459e-07	3.24039	3.41355	2.20392	10.95	13.8288	0.377672	1.4394	other	transmembrane protein 141
Macrod1			Pax5 bound	23.3678	88.405	4.03388	2.01217	4.86679e-29	20.2585	21.9146	27.9304	83.4042	93.4058	2.33086	5.00077	enzyme	MACRO domain containing 1
Fam213b	new name: Prxl2b; peroxiredoxin like 2B; PM/PGFS, Fam213b; no literature	unknown	Pax5 bound	4.17346	17.1783	4.03137	2.01127	2.32919e-08	4.19363	4.42944	3.89731	17.5464	16.8103	0.153943	0.368049	enzyme	family with sequence similarity 213 member B
H2-Eb2			Pax5 bound	2.34657	9.41659	4.02771	2.00996	4.46075e-10	2.99681	1.65332	2.38958	7.79968	11.0335	0.38843	1.6169	other	histocompatibility 2, class II antigen E beta2
Mcoln2	mucolipin 2, TRPML2 mucolipin 2; The TRPML2 protein, encoded by the Mcoln2 gene, is one of the three mucolipins (TRPML1-3), a subset of the TRP superfamily of ion channels. Although there are no thorough studies on the cellular distribution of TRPML2, its mRNA appears to be largely restricted to lymphocytes and other immune cells. TRPML2 is present in lysosomes (including the specialized lysosome…	transporter	Pax5 bound	6.82089	26.2898	4.01779	2.0064	3.71422e-17	7.21888	4.79775	8.44603	25.8325	26.7471	1.0718	0.457317	ion channel	mucolipin 2
Gm525	predicted gene 525; no literature	unknown	Pax5 bound	18.6473	73.3101	4.00846	2.00305	2.53535e-12	18.9596	22.8701	14.1122	62.9643	83.6559	2.53302	10.3458	other	chromosome 17 open reading frame 67
Ccdc88b	coiled-coil domain containing 88B. Gipie, ER stress signaling coiled-coil domain containing 88B, Gipie, ER stress signaling	signal transducer	Pax5 bound	14.7005	55.6302	3.98913	1.99607	5.21974e-26	12.0258	18.3056	13.77	60.5686	50.6918	1.87157	4.93839	enzyme	coiled-coil domain containing 88B
Dnmt3b			Pax5 bound	25.7803	96.485	3.97697	1.99167	2.56644e-42	26.16	26.5757	24.6052	100.323	92.6465	0.599667	3.8385	enzyme	DNA methyltransferase 3 beta
Irf7	interferon regulatory factor 7; IRF7 encodes interferon regulatory factor 7, a member of the interferon regulatory transcription factor (IRF) family. IRF7 has been shown to play a role in the transcriptional activation of virus-inducible cellular genes, including the type I interferon genes. In particular, IRF7 regulates many interferon-alpha genes.	transcription regulator	Pax5 bound	16.5959	74.9349	3.97427	1.99069	0.000134594	8.10502	23.5139	18.1687	61.4255	88.4443	4.51713	13.5094	transcription regulator	interferon regulatory factor 7
Evpl	envoplakin; EVPK; The cornified envelope is assembled from transglutaminase cross-linked proteins and lipids in the outermost epidermal layers and is essential for skin barrier function. Involucrin, envoplakin, and periplakin form the protein scaffold on which the envelope assembles. Mice deficient in involucrin, envoplakin, and periplakin have a defective epidermal barrier.	other	Pax5 bound	3.9915	15.1356	3.95972	1.9854	3.04852e-21	3.62154	4.87181	3.48115	16.4357	13.8356	0.442017	1.30005	other	envoplakin
Wapal	DIF-2; WAPL protein; dioxin-inducible factor 2; friend of EBNA2wings apart-like homolog (Drosophila) wings apart-like homolog (Drosophila),WAPL, friend of EBNA2 protein, FOE, cohesin-unloading factor	other	Pax5 bound	8.9827	33.7763	3.9546	1.98353	2.31139e-15	6.15818	7.20449	13.5854	35.5003	32.0523	2.3211	1.724	other	WAPL cohesin release factor
Relt	RELT tumor necrosis factor receptor; TNFRSF19L, TRLT; Receptor expressed in lymphoid tissues (RELT) proteins are recently described surface receptors belonging to the larger TNF receptor family. No decisive literature about function.	surface receptor	Pax5 bound	22.4777	84.2184	3.95229	1.98269	1.30237e-27	25.1253	20.5869	21.7209	78.4433	89.9935	1.36368	5.77513	transmembrane receptor	RELT, TNF receptor
0610009L18Rik			Pax5 bound	2.95172	12.9031	3.91772	1.97001	6.79001e-05	3.88642	1.80556	3.16318	10.0492	15.757	0.609925	2.85391	other	RIKEN cDNA 0610009L18 gene
Abcb9			Pax5 bound	1.93957	7.3842	3.90389	1.96491	2.11215e-12	1.86087	2.08585	1.87197	7.19653	7.57187	0.0732122	0.187672	transporter	ATP binding cassette subfamily B member 9
Zfp580			Pax5 bound	9.1258	35.5557	3.89983	1.96341	4.54772e-10	9.99595	11.6069	5.77453	32.6587	38.4527	1.73897	2.89703	transcription regulator	zinc finger protein 580
Cisd3	CDGSH iron sulfur domain 3; Mel-13, Mel13; We previously isolated the mel-18 gene, a mammalian Polycomb group (PcG)-related gene with homology to bmi-1 oncogene. We show in this paper the existence of a new gene, mel-13, which overlapped with the mel-18 anti-oncogene. We discuss the relationships between mel-13 and the mel-18, bup, and Su(z)2 genes.	transcription regulator	Pax5 bound	11.9732	45.5315	3.89952	1.9633	1.88301e-13	14.1632	10.3764	11.3799	45.1106	45.9523	1.13267	0.420889	other	CDGSH iron sulfur domain 3
Notch1	notch 1	surface receptor	Pax5 bound	97.5964	360.955	3.87782	1.95524	4.66474e-26	98.5009	114.42	79.8685	385.601	336.309	9.9843	24.6462	transcription regulator	notch 1
Limk1	LIM domain kinase 1	signal transducer	Pax5 bound	13.6167	50.3551	3.86724	1.9513	2.20135e-22	14.5934	15.1351	11.1217	50.0968	50.6134	1.25727	0.258301	kinase	LIM domain kinase 1
Lgmn	legumain; AEP1, PRSC1, LGMN; peptidase involved in the activation of TLR signaling	signal transducer	Pax5 bound	60.2422	217.875	3.84581	1.94329	4.07772e-41	61.7537	57.8503	61.1225	234.647	201.103	1.20976	16.772	peptidase	legumain
Dusp5	Dual specificity phosphatase 5; Dusp5 negatively regulates IL-33-mediated eosinophil survival and function. DUSP5 as a novel negative regulator of IL-33-dependent eosinophil function and survival. T-cell development and function are modulated by dual specificity phosphatase DUSP5.	signal transducer	Pax5 bound	31.7221	117.08	3.84513	1.94303	1.81663e-18	31.0235	39.2438	24.8989	112.458	121.703	4.15572	4.62224	phosphatase	dual specificity phosphatase 5
Ctxn1			Pax5 bound	8.66438	32.119	3.84208	1.94189	2.17484e-14	9.39804	8.60972	7.98536	28.8723	35.3658	0.408721	3.24675	other	cortexin 1
Gdpd5			Pax5 bound	1.57934	6.12779	3.80612	1.92832	5.58893e-08	2.08493	1.59431	1.05879	5.62168	6.63391	0.296316	0.506116	enzyme	glycerophosphodiester phosphodiesterase domain containing 5
Nrgn	neurogranin (protein kinase C substrate_ RC3) neurogranin (protein kinase C substrate, RC3); Neurogranin (Ng) is a member of the IQ motif class of calmodulin (CaM)-binding proteins, and interactions with CaM are its only known biological function.	other	Pax5 bound	165.104	590.893	3.80198	1.92675	7.51964e-19	140.521	121.397	233.394	553.022	628.764	34.5884	37.8709	other	neurogranin
Arhgap9			Pax5 bound	58.7207	208.079	3.78857	1.92165	4.43239e-40	58.8076	55.7217	61.6327	195.063	221.095	1.70691	13.0163	other	Rho GTPase activating protein 9
Tulp4	tubby like protein 4; TUSP; Each gene of the tubby-like family is characterized by a signature of C-terminal tubby domain. The wide spread of this family in plants and animals implies they have an important function in various organisms. Even though the tubby-like genes are suggested to be putative transcription factors (TFs), how they execute the function as TFs is not yet clear. The biological …	unknown	Pax5 bound	4.21694	15.2598	3.77721	1.91732	1.86051e-21	4.9424	3.63873	4.06968	16.6832	13.8364	0.383474	1.42338	transcription regulator	tubby like protein 4
Pecr	peroxisomal trans-2-enoyl-CoA reductase; DCRRP, HPDHASE, PVIARL, SDR29C1, TERP; Peroxisomal trans-2-enoyl-CoA reductase is involved in phytol degradation. Studies of human 2,4-dienoyl CoA reductase shed new light on peroxisomal -oxidation of unsaturated fatty acids. Peroxisomes play an essential role in maintaining fatty acid homeostasis. Although mitochondria are also known to participate in the…	metabolism	Pax5 bound	5.42191	19.9376	3.76218	1.91157	3.44173e-11	5.76982	4.5062	5.9897	19.7475	20.1276	0.46223	0.190062	enzyme	peroxisomal trans-2-enoyl-CoA reductase
Mpeg1	macrophage expressed 1	unknown	Pax5 bound	2.90522	14.2119	3.74678	1.90565	0.00302003	1.05123	3.03583	4.6286	10.1447	18.2791	1.03476	4.06719	other	macrophage expressed 1
Immp2l			Pax5 bound	3.94485	14.795	3.74264	1.90406	4.65933e-08	4.52592	3.68109	3.62753	12.6542	16.9357	0.290949	2.14073	peptidase	inner mitochondrial membrane peptidase subunit 2
Sema3g	sema domain, immunoglobulin domain (Ig), short basic domain, secreted, (semaphorin) 3G; sem2; Differential endothelial transcriptomics identifies semaphorin 3G as a vascular class 3 semaphorin. Semaphorins have been identified as axon guidance molecules. Yet, they have more recently also been characterized as attractive and repulsive regulators of angiogenesis. Although the mouse knockout phenoty…	secreted	Pax5 bound	10.3538	36.7536	3.74169	1.90369	2.55963e-22	8.89674	12.8023	9.36244	37.5289	35.9784	1.23161	0.775244	other	semaphorin 3G
Ccdc8			Pax5 bound	1.51066	5.82058	3.73428	1.90083	2.28978e-06	1.29199	1.99127	1.24873	5.1096	6.53156	0.240625	0.71098	other	coiled-coil domain containing 8
Lst1	leukocyte specific transcript 1	unknown	Pax5 bound	17.0524	63.0739	3.72651	1.89783	2.00615e-09	20.6968	11.0451	19.4154	64.0845	62.0634	3.02635	1.01055	other	leukocyte specific transcript 1
Fam129b	family with sequence similarity 129, member B, FAM129B/MINERVA, a novel adherens junction-associated protein	other (adherens junction)	Pax5 bound	23.0173	83.2405	3.72284	1.89641	2.76463e-16	27.7368	24.581	16.7343	85.5833	80.8978	3.27095	2.34276	transcription regulator	family with sequence similarity 129 member B
Gpr18	G protein-coupled receptor 18; no literature about function	unknown	Pax5 bound	21.3274	74.6542	3.71581	1.89368	6.89495e-26	20.9737	21.803	21.2056	70.6614	78.647	0.247047	3.99279	G-protein coupled receptor	G protein-coupled receptor 18
Gpr171	G protein-coupled receptor 171; G-protein coupled receptor H963; platelet activating receptor homolog; Gpr171, a putative P2Y-like receptor, negatively regulates myeloid differentiation in murine hematopoietic progenitors. GPR171 is a hypothalamic G protein-coupled receptor for BigLEN, a neuropeptide involved in feeding.	surface receptor	Pax5 bound	17.8937	62.0569	3.70803	1.89065	7.94267e-30	15.9336	16.2972	21.4501	61.3061	62.8077	1.78133	0.750803	G-protein coupled receptor	G protein-coupled receptor 171
Fam69b	family with sequence similarity 69, member B	unknown	Pax5 bound	18.9181	67.1097	3.70733	1.89038	3.09139e-17	17.0954	24.1168	15.5422	64.2829	69.9364	2.63774	2.82676	other	family with sequence similarity 69 member B
Pld6			Pax5 bound	1.75931	6.69994	3.68858	1.88306	9.27867e-07	2.00409	1.54438	1.72945	7.28392	6.11596	0.133542	0.583982	enzyme	phospholipase D family, member 6
Rgs8	regulator of G protein signaling 8; Regulator of G protein signaling (RGS) proteins interact with activated Galpha subunits via their RGS domains and accelerate the hydrolysis of GTP. Regulator of G protein signaling (RGS) proteins interact with activated Galpha subunits via their RGS domains and accelerate the hydrolysis of GTP. Potent inhibition of angiotensin AT1 receptor signaling by RGS8: im…	signal transducer	Pax5 bound	10.6544	36.8939	3.68143	1.88027	6.27691e-35	10.1877	11.2543	10.5213	39.7825	34.0054	0.315021	2.88859	other	regulator of G protein signaling 8
Phlda3			Pax5 bound	12.0954	42.201	3.66722	1.87469	1.13571e-20	11.738	13.0362	11.5118	44.1189	40.2831	0.474937	1.9179	other	pleckstrin homology like domain family A member 3
Zdhhc23	zinc finger, DHHC-type containing 23; NIDD; NIDD, a novel DHHC-containing protein, targets neuronal nitric-oxide synthase (nNOS) to the synaptic membrane through a PDZ-dependent interaction and regulates nNOS activity.	other (nNOS)	Pax5 bound	2.88333	10.6563	3.65236	1.86883	1.6365e-07	2.67497	2.62358	3.35145	11.8207	9.49181	0.234527	1.16444	other	zinc finger DHHC-type containing 23
Ern1	endoplasmic reticulum to nucleus signaling 1; IRE1, IRE1P, IRE1a, hIRE1p; inositol-requiring protein 1; unfolded protein response transducer IRE1_	signal transducer	Pax5 bound	5.14082	17.7104	3.63438	1.86171	3.90094e-20	4.07615	5.59071	5.7556	19.4445	15.9762	0.534459	1.73417	kinase	endoplasmic reticulum to nucleus signaling 1
Tns1	tensin 1, matrix-remodelling-associated protein 6, Tensin1 requires protein phosphatase-1alpha in addition to RhoGAP DLC-1 to control cell polarization, migration, and invasion, bind the cytoplasmic tail of beta-integrins and localize to adhesions; The pr	signal transducer	Pax5 bound	4.7218	16.4846	3.62982	1.8599	1.8461e-12	3.12537	6.81596	4.22409	15.2624	17.7069	1.09406	1.22222	other	tensin 1
Ccnd2	Cyclin D2; Vin-1, Vin1, cD2; Colony-stimulating factor-1 (CSF-1) induces expression of immediate early gene, such as c-myc and c-fos and delayed early genes such as D-type cyclins (D1 and D2), whose products play essential roles in the G1 to S phase transition of the cell cycle.	cell cycle	Pax5 bound	86.8582	293.617	3.62413	1.85763	4.53452e-41	82.933	76.132	101.51	306.889	280.345	7.58424	13.2721	other	cyclin D2
BC068157			Pax5 bound	2.09032	7.34903	3.61002	1.85201	1.42481e-10	1.56349	2.85168	1.85578	7.18714	7.51091	0.38992	0.161888	other	proline rich 36
Man1c1	mannosidase, alpha, class 1C, member 1; Terrminally misfolded or unassembled proteins are degraded by the cytoplasmic ubiquitin-proteasome pathway in a process known as ERAD (endoplasmic reticulum-associated protein degradation). Overexpression of ER alpha1,2-mannosidase I and EDEMs target misfolded glycoproteins for ERAD, most likely due to trimming of N-glycans.	ER metabolism	Pax5 bound	2.80435	9.81365	3.60626	1.8505	2.53141e-12	2.36313	3.73996	2.30995	10.2402	9.38707	0.468059	0.426577	enzyme	mannosidase alpha class 1C member 1
Rgs10	regulator of G-protein signaling 10; Regulator of G protein signaling 10 (RGS10), a GTPase accelerating protein (GAP) for G alpha subunits, is a negative regulator of NF-?B in microglia. Critical role of regulator G-protein signaling 10 (RGS10) in modulating macrophage M1/M2 activation.The regulator of G protein signaling 10 (RGS10) protein is a GTPase activating protein that accelerates the hydr…	signal transducer	Pax5 bound	11.197	39.3789	3.59712	1.84684	8.12442e-10	6.80106	14.9019	11.8879	43.1624	35.5954	2.3639	3.78352	other	regulator of G protein signaling 10
Plekha7	pleckstrin homology domain containing, family A member 7; Binding between the junctional proteins afadin and PLEKHA7 and implication in the formation of adherens junction in epithelial cells. Adherens junction (AJ) is a specialized cell-cell junction structure that plays a role in mechanically connecting adjacent cells to resist strong contractile forces and to maintain tissue structure, particul…	other	Pax5 bound	3.32707	11.4228	3.5963	1.84651	1.29916e-16	3.20062	3.74391	3.03669	11.2316	11.614	0.213723	0.191171	other	pleckstrin homology domain containing A7
Nme4			Pax5 bound	92.6242	313.896	3.59516	1.84606	1.64528e-28	100.793	85.4745	91.6045	302.219	325.573	4.45152	11.6768	kinase	NME/NM23 nucleoside diphosphate kinase 4
Egfl7	EGF-like-domain, multiple 7, VE-statin, Zneu1, NEU1 protein; NOTCH4-like protein, secreted factor, binds to a region in Notch involved in ligand-mediated receptor activation, thus acting as an antagonist of Notch signalling	secreted	Pax5 bound	205.783	696.666	3.59277	1.8451	8.73263e-32	206.899	225.682	184.768	690.799	702.533	11.8242	5.86736	other	EGF like domain multiple 7
Siglech				0.599569	5.42664	3.58876	1.84349	0.0181454	0.105645	0.569883	1.12318	1.79186	9.06142	0.294112	3.63478	transmembrane receptor	sialic acid binding Ig-like lectin H
I830077J02Rik	no literature or official name	unknown		1.71701	6.78569	3.57117	1.8364	0.000189016	2.37552	1.39793	1.37759	6.11321	7.45818	0.329308	0.672485	transporter	chromosome 1 open reading frame 162
Fcrl1	Fc receptor-like 1; Fc receptor-like protein 1; Bxmas1, Bxmh1, Bxmh1b, Fcrh1, Fcrh1l, Fcrh1s, Ifgp1; BXMAS1-like protein 1; BXMAS1-like protein 1b; Fc receptor-like protein 1; IFGP family protein 1; fc receptor homolog 1; fcR-like protein 1; Fc receptor-like A associates with intracellular IgG and IgM but is dispensable for antigen-specific immune responses; FcRLA plays a role in Ig assembly that…	protein trafficking	Pax5 bound	5.46985	18.8949	3.54267	1.82484	9.07603e-11	6.82061	4.13537	5.45357	17.4797	20.3101	0.775208	1.4152	other	Fc receptor like 1
Tspan4	tetraspanin 4; NAG-2, Tm4sf7, Tspan-4; This encoded protein is a cell surface glycoprotein and is similar in sequence to its family member CD53 antigen. It is known to complex with integrins and other transmembrane 4 superfamily proteins.	surface receptor	Pax5 bound	18.6971	62.9764	3.54115	1.82422	2.37501e-21	20.8201	17.2542	18.0171	65.9824	59.9704	1.08411	3.00597	other	tetraspanin 4
Amdhd1	amidohydrolase domain containing 1; HMFT1272; Direct Activation of Amidohydrolase Domain-Containing 1 Gene by Thyroid Hormone Implicates a Role in the Formation of Adult Intestinal Stem Cells During Xenopus Metamorphosis.	other	Pax5 bound	4.22814	14.5169	3.50796	1.81063	3.09508e-10	3.45172	5.74492	3.48778	15.661	13.3727	0.758461	1.14412	enzyme	amidohydrolase domain containing 1
Samd9l		not annotated	Pax5 bound	4.2443	14.0591	3.46623	1.79337	1.00342e-15	4.96578	3.51878	4.24836	13.3682	14.75	0.417717	0.690882	other	sterile alpha motif domain containing 9 like
Oasl1	2'-5' oligoadenylate synthetase-like 1; Multiple 2'-5' oligoadenylate (2-5A) synthetases are important components of innate immunity in mammals. OASL1 inhibits translation of the type I interferon-regulating transcription factor IRF7. The interferon-induced 2'-5'-oligoadenylate synthetases (OAS) are important for the antiviral activity of interferons. The human and murine OAS gene families each c…	other	Pax5 bound	11.4169	37.9497	3.45937	1.79051	8.15533e-11	7.68992	15.8444	10.7165	32.5639	43.3355	2.3799	5.38579	enzyme	2'-5'-oligoadenylate synthetase like
Rgs18	regulator of G-protein signaling 18; RGS13; Regulator of G-protein signaling 18 (RGS18) is a GTPase-activating protein that turns off Gq signaling in platelets. Regulator of g-protein signaling 18 controls both platelet generation and function. RGS18 is a myeloerythroid lineage-specific regulator of G-protein signaling, highly expressed in megakaryocytes (MKs) and platelets. In the present study,…	signal transducer	Pax5 bound	2.44297	8.40022	3.45487	1.78863	1.65497e-06	1.4303	2.73883	3.15978	7.4093	9.39114	0.520714	0.99092	other	regulator of G protein signaling 18
Nfil3	nuclear factor, interleukin 3, regulated; E4BP4, IL3BP1, NF-IL3AA, NFIL3;	transcription regulator	Pax5 bound	1.85399	6.49527	3.44621	1.78501	4.6386e-06	1.8433	2.24426	1.47441	5.50194	7.48859	0.222303	0.993325	transcription regulator	nuclear factor, interleukin 3 regulated
Guca1a	guanylate cyclase activator 1A; COD3, CORD14, GCAP, GCAP1, GUCA, GUCA1, GC-A, Gcap1, Guca1, mGCAP1; Cone dystrophy-related mutations in guanylate cyclase-activating protein 1 (GCAP1) are known to cause severe disturbance of their Ca(2+)-sensing properties affecting also their regulatory modes. Mediated by guanylate cyclase-activating proteins (GCAPs), cytoplasmic Ca2+ levels regulate the activity…	signal transducer	Pax5 bound	4.22441	14.5713	3.43614	1.78079	7.16513e-07	3.91594	4.55194	4.20535	14.5901	14.5524	0.183844	0.0188267	other	guanylate cyclase activator 1A
Gapt	Grb2-binding adaptor, transmembrane; Identification of a new transmembrane adaptor protein that constitutively binds Grb2 in B cells.Here, we report identification of a new transmembrane adaptor molecule, namely growth factor receptor-bound protein 2 (Grb2)-binding adaptor protein, transmembrane (GAPT), which is expressed in B cells and myeloid cells. Similar to LAT, GAPT has an extracellular dom…	signal transducer	Pax5 bound	1.41679	5.04608	3.38225	1.75798	6.01043e-05	1.97163	1.08773	1.191	4.46842	5.62374	0.279017	0.577664	other	GRB2 binding adaptor protein, transmembrane
Chst15	carbohydrate (N-acetylgalactosamine 4-sulfate 6-O) sulfotransferase 15 carbohydrate (N-acetylgalactosamine 4-sulfate 6-O) sulfotransferase 15	metabolism	Pax5 bound	41.1117	130.474	3.37559	1.75514	1.00191e-29	43.6994	40.2975	39.3381	126.194	134.754	1.32317	4.27978	enzyme	carbohydrate sulfotransferase 15
Ica1	islet cell autoantigen 1, 69kDa; ICA69, ICAp69; ICA69 is a novel Rab2 effector regulating ER-Golgi trafficking in insulinoma cells PICK1 and ICA69 control insulin granule trafficking and their deficiencies lead to impaired glucose tolerance. n particular, the roles of cytosolic factors that govern the formation and maturation of insulin granules are unclear. Here we report that PICK1 and ICA69, t…	ER protein trafficking	Pax5 bound	1.77933	6.21328	3.34523	1.7421	4.44969e-05	1.46447	2.75296	1.12055	6.06701	6.35954	0.496839	0.146268	other	islet cell autoantigen 1
Ldhb	lactate dehydrogenase B; HEL-S-281, LDH-B, LDH-HD, TRG-5, LDHB;	metabolism	Pax5 bound	3.75612	12.3412	3.34492	1.74197	1.88769e-07	3.33715	3.94689	3.98432	11.0219	13.6605	0.209764	1.31932	enzyme	lactate dehydrogenase B
Grb10			Pax5 bound	3.66998	11.7116	3.33359	1.73708	1.16958e-13	4.29579	3.25022	3.46391	10.8539	12.5694	0.318931	0.857753	other	growth factor receptor bound protein 10
Trim13			Pax5 bound	2.51361	8.35664	3.33322	1.73692	1.16561e-06	2.68443	1.9015	2.95489	8.02461	8.68866	0.315854	0.332028	enzyme	tripartite motif containing 13
Fxyd2				1.35099	5.22366	3.33307	1.73685	0.00164735	1.86748	1.34317	0.84231	4.80581	5.64151	0.295968	0.417849	other	FXYD domain-containing ion transport regulator 2
Gm1673	predicted gene 1673; no literature	unknown	Pax5 bound	10.3447	34.4502	3.33143	1.73614	1.49314e-06	9.73965	12.7367	8.55774	31.0713	37.8291	1.24371	3.37892	other	predicted gene 1673
Cmah	cytidine monophosphate-N-acetylneuraminic acid hydroxylase (CMP-N-acetylneuraminate monooxygenase) pseudogene	metabolism	Pax5 bound	16.032	50.3514	3.32884	1.73502	2.06119e-16	15.2249	11.3711	21.5001	53.7254	46.9774	2.9517	3.37401	enzyme	cytidine monophospho-N-acetylneuraminic acid hydroxylase
Card6			Pax5 bound	10.0859	31.362	3.32623	1.73389	5.76996e-30	9.58488	10.0585	10.6144	31.0857	31.6384	0.2975	0.276347	other	caspase recruitment domain family member 6
Pygm	phosphorylase, glycogen, muscle	metabolism	Pax5 bound	16.3283	51.4968	3.31029	1.72696	3.65303e-14	14.6026	20.8281	13.5543	45.6713	57.3223	2.27014	5.82547	enzyme	glycogen phosphorylase, muscle associated
Gimap3	GTPase, IMAP family member 3; Gimap5, Ian4; Gimap3 regulates tissue-specific mitochondrial DNA segregation. Gimap3 is important for T cell development and survival, suggesting that leukocyte survival may be a key factor in the genetic regulation of mtDNA sequence variants and in modulating human mitochondrial diseases. Gimap3 is a membrane-anchored GTPase with a critical role in T cell developmen…	signal transducer	Pax5 bound	14.4134	45.5123	3.30144	1.72309	1.04271e-09	8.44103	19.4524	15.3469	38.9427	52.0819	3.21278	6.56962	other	GIMAP1-GIMAP5 readthrough
Tmem173	transmembrane protein 173; ERIS, MITA, MPYS, NET23, SAVI, STING, hMITA, hSTING 612374; Stimulator of interferon genes (STING), also known as transmembrane protein 173 (TMEM173). STING is encoded by the TMEM173 gene. It works as both a direct cytosolic DNA sensor (CDS) and an adaptor protein in Type I interferon signaling through different molecular mechanisms. Amino acids 1-379 of human STING inc…	signal transducer	Pax5 bound	55.8452	173.519	3.30028	1.72259	8.08042e-24	61.2726	47.1484	59.1146	167.729	179.308	4.3928	5.78904	other	transmembrane protein 173
Hspbap1			Pax5 bound	2.58309	8.12625	3.30007	1.7225	1.24095e-13	2.5565	2.64218	2.5506	7.94231	8.31019	0.0295934	0.183943	other	HSPB1 associated protein 1
G0s2				1.48325	5.85495	3.29966	1.72232	0.00271907	2.25294	1.32579	0.871001	5.97345	5.73644	0.406626	0.118503	other	G0/G1 switch 2
Noxred1			Pax5 bound	1.94426	6.85922	3.29623	1.72082	0.000107589	2.60046	1.75896	1.47336	7.97173	5.7467	0.338299	1.11251	other	NADP dependent oxidoreductase domain containing 1
Klf3			Pax5 bound	32.3979	99.8254	3.27418	1.71113	1.59006e-16	21.9416	39.7663	35.4858	104.263	95.3874	5.37221	4.43793	transcription regulator	Kruppel like factor 3
Nat8l			Pax5 bound	2.58502	8.01756	3.26479	1.70699	2.56032e-16	2.63742	2.62478	2.49287	8.18906	7.84606	0.0462197	0.171502	enzyme	N-acetyltransferase 8 like
Tnni2	troponin I type 2 (skeletal, fast); AMCD2B, DA2B, FSSV, fsTnI; sarcomeric protein genes, including troponin I2 (TNNI2); troponin I type 2 (skeletal, fast) (TNNI2), which encodes a fast-twitch skeletal muscle protein.	cytoskeleton	Pax5 bound	31.0456	101.894	3.25134	1.70103	4.73343e-07	47.8367	24.0173	21.2827	95.0368	108.752	8.43259	6.85742	enzyme	troponin I2, fast skeletal type
Spns3	spinster homolog 3 (Drosophila), putative human transporters	unknown	Pax5 bound	42.939	131.891	3.24824	1.69966	6.82109e-22	47.5417	41.9859	39.2894	129.054	134.728	2.42943	2.837	other	sphingolipid transporter 3 (putative)
Tsc22d1	TSC22 domain family, member 1; Ptg-2, TGFB1I4, TSC22. Egr5, TSC-22, Tsc; Originally described as a TGF-beta-inducible gene, tsc-22 (Transforming growth factor-beta Stimulated Clone 22) encodes a transcriptional regulator affecting biological processes such as cell growth, differentiation, or apoptosis. Here, we identified TSC-22 as a novel p53-interacting protein. TSC-22 acts as a tumor suppresso…	transcription regulator	Pax5 bound	25.1358	76.2974	3.22567	1.6896	3.54275e-23	23.9735	28.8797	22.5541	73.2208	79.3739	1.91627	3.07656	transcription regulator	TSC22 domain family member 1
Ankrd13b	ankyrin repeat domain 13b ; The Ankrd13 Family of Ubiquitin-interacting Motif-bearing Proteins Regulates Valosin-containing Protein/p97 Protein-mediated Lysosomal Trafficking of Caveolin 1.	protein trafficking	Pax5 bound	11.4089	35.5055	3.22192	1.68792	4.29423e-13	14.3847	9.8274	10.0146	38.3585	32.6526	1.48888	2.85296	other	ankyrin repeat domain 13B
Smo	smoothened, frizzled class receptor; CRJS, FZD11, GxH, SMO	surface receptor	Pax5 bound	12.3533	37.6288	3.22003	1.68708	1.39384e-20	13.1168	12.9272	11.016	37.5014	37.7562	0.670921	0.127387	G-protein coupled receptor	smoothened, frizzled class receptor
Adck3	chaperone, ABC1 activity of bc1 complex like (S. pombe); ADCK3 aarF domain containing kinase 3; ADCK3 belongs to the family of atypical kinases, which includes phosphoinositide and choline kinases, suggesting that ADCK3 plays an indirect regulatory role in ubiquinone biosynthesis possibly as part of a feedback loop that regulates ATP production.	metabolism	Pax5 bound	11.1119	33.4806	3.21474	1.6847	4.71272e-20	8.97739	13.0093	11.3489	32.0122	34.9489	1.16993	1.46836	kinase	coenzyme Q8A
Ptk7			Pax5 bound	10.2873	32.2537	3.18546	1.6715	1.46216e-09	13.5394	10.4774	6.84498	33.9374	30.57	1.93484	1.6837	kinase	protein tyrosine kinase 7 (inactive)
Lck			Pax5 bound	65.9367	197.058	3.18134	1.66964	1.09068e-23	70.8561	54.796	72.158	195.735	198.381	5.58303	1.3228	kinase	LCK proto-oncogene, Src family tyrosine kinase
Tbc1d2b			Pax5 bound	8.00173	24.3943	3.17901	1.66858	2.01987e-09	4.41682	11.1124	8.47597	26.4814	22.3071	1.94734	2.08717	other	TBC1 domain family member 2B
Npc1	Niemann-Pick disease, type C1, lcsd, nmf164, spm, sphingomyelinosis, lysosomal cholesterol transporter NPC1 in Alzheimer's disea	transporter	Pax5 bound	14.3574	42.6695	3.17854	1.66837	1.45296e-26	13.0043	15.9251	14.1429	41.3128	44.0262	0.849975	1.3567	transporter	NPC intracellular cholesterol transporter 1
Ctbp2	C-terminal binding protein 2	transcription regulator	Pax5 bound	4.53771	13.8774	3.1735	1.66607	1.25003e-12	5.46007	3.97738	4.17568	15.161	12.5939	0.464721	1.28356	transcription regulator	C-terminal binding protein 2
Prkca	protein kinase C, alpha	signal transducer	Pax5 bound	10.384	30.7563	3.17052	1.66472	5.35918e-33	10.2878	9.89721	10.9669	31.5538	29.9588	0.312506	0.797504	kinase	protein kinase C alpha
Zhx2	zinc fingers and homeoboxes 2; Afr-1, Afr1, Raf; VHL substrate transcription factor ZHX2 as an oncogenic driver in clear cell renal cell carcinoma. Zhx2 (zinc fingers and homeoboxes 2) regulates major urinary protein gene expression in the mouse liver.	transcription regulator	Pax5 bound	20.8407	62.0537	3.16813	1.66363	4.82373e-27	22.1157	19.6466	20.7597	64.1997	59.9076	0.713917	2.14606	transcription regulator	zinc fingers and homeoboxes 2
Ifngr1			Pax5 bound	84.5969	249.38	3.16338	1.66146	3.72008e-35	83.4853	80.5205	89.7849	242.093	256.667	2.73155	7.28688	transmembrane receptor	interferon gamma receptor 1
Dync2li1			Pax5 bound	2.56259	8.12322	3.14122	1.65133	3.41874e-05	2.5762	2.71386	2.39771	6.91982	9.32662	0.0915171	1.2034	other	dynein cytoplasmic 2 light intermediate chain 1
Zfhx3	zinc finger homeobox 3	transcription regulator	Pax5 bound	2.38543	7.21312	3.13917	1.65038	1.99232e-13	2.82668	2.35689	1.97272	8.0094	6.41684	0.246931	0.79628	transcription regulator	zinc finger homeobox 3
Fam71e1			Pax5 bound	2.60229	9.16029	3.13839	1.65003	0.00147235	3.72837	2.92538	1.15313	9.24574	9.07483	0.760758	0.0854586	other	family with sequence similarity 71 member E1
Klf4	Kruppel-like factor 4; EZF, Gklf, Zie;	transcription regulator	Pax5 bound	4.15544	12.3384	3.12286	1.64287	2.47261e-11	3.11963	4.12038	5.22629	12.9909	11.6859	0.608394	0.652501	transcription regulator	Kruppel like factor 4
Slc16a10	solute carrier family 16, member 10 (aromatic amino acid transporter)	transporter	Pax5 bound	7.18111	20.8274	3.11178	1.63774	1.85661e-22	6.06425	6.74329	8.73579	20.8515	20.8033	0.801673	0.0240715	transporter	solute carrier family 16 member 10
Avpi1	arginine vasopressin-induced 1; VIT32, esu, mVIT32, PP5395; no proper literature	unknown	Pax5 bound	2.98017	9.5978	3.10611	1.63511	0.000190462	3.50268	3.18091	2.25693	8.19441	11.0012	0.373361	1.40339	other	arginine vasopressin induced 1
Nefh	neurofilament, heavy polypeptide; neurofilament, heavy polypeptide; NEFH encodes a component of neurofilament protein in neurons	cytoskeleton	Pax5 bound	4.93636	14.4952	3.10126	1.63286	9.06828e-12	3.58405	4.57286	6.65218	15.7678	13.2225	0.90415	1.27267	other	neurofilament heavy
Fam105a			Pax5 bound	7.21248	20.9642	3.09963	1.6321	7.37611e-15	5.61268	7.52867	8.49609	19.6477	22.2807	0.847251	1.31648	other	OTU deubiquitinase with linear linkage specificity like
M1ap			Pax5 bound	4.53608	13.6625	3.09688	1.63081	4.00482e-08	5.30908	4.4805	3.81865	12.0594	15.2657	0.431148	1.60315	other	meiosis 1 associated protein
Abhd15	abhydrolase domain containing 15	unknown	Pax5 bound	12.0132	35.1055	3.09079	1.62797	9.93474e-18	11.925	13.5305	10.584	34.9183	35.2928	0.851714	0.187267	other	abhydrolase domain containing 15
Celsr1			Pax5 bound	14.9694	44.3128	3.08599	1.62573	3.74359e-14	17.6689	15.6773	11.562	44.1504	44.4752	1.79808	0.162362	G-protein coupled receptor	cadherin EGF LAG seven-pass G-type receptor 1
Bphl			Pax5 bound	31.4741	91.0658	3.07831	1.62214	8.13373e-22	30.1615	33.7933	30.4674	93.5924	88.5391	1.16297	2.52667	enzyme	biphenyl hydrolase like
Sv2a	synaptic vesicle glycoprotein 2A, SV2 is the protein receptor for botulinum neurotoxin A	surface receptor	Pax5 bound	2.06136	6.11848	3.07587	1.621	5.12547e-09	1.9718	1.7754	2.43689	6.50352	5.73344	0.196138	0.385041	transporter	synaptic vesicle glycoprotein 2A
Tmem41a			Pax5 bound	11.3875	33.4429	3.07487	1.62053	1.22387e-12	12.6709	10.3257	11.166	34.4383	32.4475	0.685989	0.995393	other	transmembrane protein 41A
Pik3r1	phosphoinositide-3-kinase, regulatory subunit 1 (alpha)	signal transducer	Pax5 bound	43.3174	124.497	3.07343	1.61985	1.80106e-25	38.7258	40.9332	50.2932	143.42	105.574	3.54563	18.923	kinase	phosphoinositide-3-kinase regulatory subunit 1
Socs1			Pax5 bound	7.20049	21.9014	3.06427	1.61554	8.51107e-07	7.94301	9.08879	4.56967	22.0113	21.7915	1.35636	0.1099	other	suppressor of cytokine signaling 1
Gsto1	glutathione S-transferase omega 1	metabolism	Pax5 bound	78.0814	224.581	3.05497	1.61116	1.9064e-22	84.1922	76.5846	73.4676	221.841	227.322	3.1851	2.74079	enzyme	glutathione S-transferase omega 1
Ccdc64	new name: Bicdl1-BICD family like cargo adaptor 1; old name-coiled-coil domain containing 64; BICDR-1, Ccdc64. CCDC64A; Bicaudal D-related protein 1, an effector of the small GTPase Rab6 and key component of the molecular machinery that controls secretory vesicle transport in developing neurons. Pericentrosomal targeting of Rab6 secretory vesicles by Bicaudal-D-related protein 1 (BICDR-1) regulat…	protein trafficking	Pax5 bound	4.90939	14.6075	3.04815	1.60793	3.60429e-08	5.67139	5.16031	3.89647	14.7067	14.5083	0.52751	0.0992132	other	BICD family like cargo adaptor 1
Fam174b			Pax5 bound	4.05949	11.7223	3.04001	1.60407	1.21572e-09	3.07319	3.94157	5.16372	11.1716	12.273	0.606359	0.550729	other	family with sequence similarity 174 member B
Gimap9	GTPase, IMAP family member 8 GTPase IMAP family member 9	signal transducer	Pax5 bound	44.0844	124.956	3.03652	1.60242	5.32884e-14	31.8598	39.9575	60.4357	120.477	129.434	8.5033	4.47856	other	GTPase, IMAP family member 9
Cd7	CD7 molecule; GP40, LEU-9, TP41, Tp40; CD7, a T-cell and NK cell receptor; A ligand for CD7, SECTM1 (secreted and transmembrane protein 1), is highly expressed in many tumors. Human (h) CD7 is a 40 kDa single chain Ig superfamily molecule that is expressed on thymocytes, a major subunit of peripheral T cells, and most natural killer cells. Ligands for hCD7 include the epithelial cell-produced mol…	surface receptor		0.836268	8.44172	3.03384	1.60114	0.0448269	0.608728	1.19406	0.706014	0.56964	16.3138	0.181088	7.87208	other	CD7 molecule
Ifitm3	interferon induced transmembrane protein 3; 1-8U, DSPA2b, IP15; dispanin subfamily A member 2b; fragilis protein; ifitm-like protein 1; interferon-induced transmembrane protein 3; interferon-inducible protein 15; The interferon-inducible transmembrane (IFITM) protein family members potently restrict the replication of multiple pathogenic viruses. Using a knockout mouse model, we now test this hyp…	other	Pax5 bound	52.8474	151.291	3.03317	1.60083	6.83671e-12	35.7571	67.0739	55.7111	144.221	158.361	9.15307	7.06994	other	interferon induced transmembrane protein 3
Lrp1	low density lipoprotein receptor-related protein 1; LRP-1; TbetaR-V/LRP-1/IGFBP-3 receptor; alpha-2-macroglobulin receptor; apolipoprotein E receptor; low density lipoprotein receptor-related protein (LRP1) is a transmembrane receptor that integrates mult	surface receptor	Pax5 bound	3.31342	9.54783	3.02541	1.59713	6.43677e-15	3.36711	3.86116	2.71197	10.0853	9.01038	0.332827	0.537449	transmembrane receptor	LDL receptor related protein 1
Haghl			Pax5 bound	20.1468	56.98	3.02137	1.5952	9.55996e-23	19.2444	19.9194	21.2768	57.6477	56.3123	0.597613	0.667711	enzyme	hydroxyacylglutathione hydrolase like
A830010M20Rik			Pax5 bound	4.15588	11.7184	3.0023	1.58607	1.3989e-15	3.24222	4.11736	5.10804	12.6272	10.8095	0.53896	0.908834	other	KIAA1107
