# Supplementary material for: The PAX5‐JAK2 translocation acts as dual‐hit mutation that promotes aggressive B‐cell leukemia via nuclear STAT5 activation
Source: EMBO J. 2022 Feb 14;41(7):e108397. doi: 10.15252/embj.2021108397 (PMC8982625; doi:10.15252/embj.2021108397)
Supplement: Supplementary file 6 — Dataset EV3 [file EMBJ-41-e108397-s002.xlsx]

## Sheet: Upregulated PJ vs Ctrl B-ALL
Dataset EV3: Upregulated genes in ex vivo sorted Pax5(Jak2/+) [PJ] vs Pax5(+/–) Cdkn2ab(+/–) [Ctrl] B-ALL cells, determined by RNA-seq
							Shrunken
Gene (mm10)	Ingenuity description	Ingenuity type	Mean TPM	Mean TPM	Fold change	Log2-fold change	Log2-fold change	Adjusted	TPM 36328	TPM 36329	TPM 6345	TPM 36346	TPM 36347	TPM 36348	SEM (TPM)	SEM (TPM)	Regulated Pax5 target gene	Stat5 binding				Gene description	Functional annotation
			Ctrl B-ALL	PJ B-ALL	PJ / Ctrl	PJ / Ctrl	PJ / Ctrl	P value	Ctrl B-ALL	Ctrl B-ALL	PJ B-ALL	PJ B-ALL	PJ B-ALL	PJ B-ALL	Ctrl B-ALL	PJ B-ALL	Pro-B cells	Pro-B cells
ccdc198	coiled-coil domain containing 198	other	0.0205028	121.32	4084.96	11.9961	11.6837	1.57601e-15	0	0.0410056	156.73	69.0627	100.381	159.106	0.0205028	22.0811
Slc17a8	solute carrier family 17 member 8	transporter	0.0112165	9.87431	675.385	9.39957	9.14882	2.6562e-15	0.0122859	0.0101471	11.1908	5.55423	6.81879	15.9334	0.00106942	2.3531		Stat5 in-vitro pro-B binding - GSEA core
Tmed6	transmembrane p24 trafficking protein 6	other	0.421721	133.453	259.61	8.0202	7.82675	3.13532e-17	0.0671383	0.776303	191.937	171.88	65.572	104.421	0.354583	29.365	repressed Pax5 target - GSEA core					Transmembrane emp24 protein transport domain containing 6; Transmembrane emp24 protein transport domain 6 is selectively expressed in pancreatic islets and implicated in insulin secretion and diabetes.	other (secretion)
Rnase11	ribonuclease A family member 11 (inactive)	other	0.0335579	8.53156	181.73	7.50566	6.8573	4.57485e-05	0	0.0671158	9.2409	14.5453	1.36671	8.97327	0.0335579	2.71107
Chrna4	cholinergic receptor nicotinic alpha 4 subunit	transmembrane receptor	0.0249802	5.81772	170.378	7.4126	6.38222	0.000311235	0.0391754	0.0107851	5.68739	16.3748	0.549057	0.659616	0.0141951	3.71746
Crisp1	cysteine-rich secretory protein 1	other	0.281955	58.4809	156.519	7.29019	7.16992	8.54286e-26	0.327347	0.236564	120.468	44.9068	26.2493	42.2992	0.0453912	21.0702		Stat5 in-vitro pro-B binding - GSEA core
Mrgpra1	MAS related GPR family member X3	G-protein coupled receptor	0.0879661	15.6167	145.148	7.18138	0.110267	0.0266211	0	0.175932	0.0605585	0.217875	20.0242	42.1641	0.0879661	10.0138
Adcy5	adenylate cyclase 5	enzyme	0.0919642	14.034	99.2047	6.63234	6.00122	1.95444e-05	0.156685	0.0272437	7.18331	1.27363	23.5384	24.1408	0.0647205	5.78965	repressed Pax5 target - GSEA core
Hgfac	HGF activator	peptidase	0.291654	32.2438	84.1099	6.3942	6.34571	2.45039e-53	0.186732	0.396576	29.5766	39.1259	24.6116	35.6611	0.104922	3.2198	repressed Pax5 target - GSEA core
Calm4	calmodulin like 5	other	0.0894723	8.40193	71.7548	6.165	5.58026	3.23548e-05	0.126646	0.052299	23.7628	6.15287	2.12998	1.56211	0.0371733	5.22122		Stat5 in-vitro pro-B binding - GSEA core
Lcn4	lipocalin 4	transporter	0.41657	38.8864	67.4491	6.07573	5.89272	2.03206e-14	0.524008	0.309132	26.985	9.49415	51.619	67.4476	0.107438	12.8563
Epcam	epithelial cell adhesion molecule	other	1.8992	167.29	66.9936	6.06595	6.04916	4.25912e-148	1.5462	2.25221	156.519	188.137	145.018	179.487	0.353002	9.98086	repressed Pax5 target - GSEA core					epithelial cell adhesion molecule; CD326, EGP, EGP-2, Egp314, Ep-CAM, EpCAM1, GA733-2, Ly74, TROP1, Tacsd1, Tacstd1, gp40; Trop-1 protein; epithelial glycoprotein 314; lymphocyte antigen 74; mEGP314; panepithelial glycoprotein 314; protein 289A; tumor-associated calcium signal transducer 1	surface receptor
Kcnk12	potassium two pore domain channel subfamily K member 12	ion channel	0.127743	11.0552	64.4771	6.01072	5.92196	3.33528e-27	0.0593651	0.196121	10.2274	12.9028	10.8044	10.2862	0.068378	0.629361	repressed Pax5 target - GSEA core
Neurl1b	neuralized E3 ubiquitin protein ligase 1B	enzyme	0.123335	9.7566	60.4657	5.91805	5.85729	7.26161e-40	0.0842701	0.162399	12.33	9.98871	10.9221	5.78559	0.0390644	1.40841
Snord32a	small nucleolar RNA, C/D box 32A	other	0	7.73805	49.0656	5.61664	4.15998	0.0123382	0	0	9.76113	10.9744	6.01523	4.20143	0	1.58227
Rnase12	ribonuclease A family member 12 (inactive)	other	5.65695	337.366	46.021	5.52422	5.44454	1.43311e-28	4.46513	6.84877	373.323	439.843	119.925	416.372	1.19182	73.7773						ribonuclease, RNase A family, 12 (non-active); no literature	unknown
Galr3	galanin receptor 3	G-protein coupled receptor	0.119361	7.34494	45.1981	5.49819	5.34217	2.75785e-14	0.0465384	0.192183	6.93276	6.09279	7.77113	8.58307	0.0728223	0.536376	repressed Pax5 target - GSEA core
Smoc1	SPARC related modular calcium binding 1	other	0.128259	7.89718	42.3853	5.40549	4.77492	0.000129972	0.215453	0.0410643	1.79043	16.4089	4.16115	9.22825	0.0871945	3.23357	repressed Pax5 target - GSEA core					SPARC related modular calcium binding 1; OAS; SMOC (Secreted Modular Calcium binding protein); SMOC Binds to Pro-EGF, but Does Not Induce Erk Phosphorylation via the EGFR. Secreted modular calcium-binding protein 1 (SMOC1) is a matricellular protein that potentially interferes with growth factor receptor signalling. Role of secreted modular calcium-binding protein 1 (SMOC1) in transforming growth…	secreted
Bend5	BEN domain containing 5	other	1.07324	56.9891	41.7275	5.38293	5.337	1.96849e-47	0.51624	1.63023	75.2804	55.1309	50.6714	46.8737	0.556996	6.32627	repressed Pax5 target - GSEA core					BEN domain containing 5	unknown
Rnase10	ribonuclease A family member 10 (inactive)	other	0.250356	12.3736	38.9178	5.28236	5.08615	2.3986e-11	0.069598	0.431113	3.79893	15.9811	9.02981	20.6847	0.180758	3.7282		Stat5 in-vitro pro-B binding - GSEA core
Smim10l2a	small integral membrane protein 10 like 2A	other	0.107742	5.46997	38.1074	5.252	5.12534	6.08627e-18	0.184936	0.0305481	3.84853	5.95834	5.62081	6.45221	0.0771938	0.566798
Eln	elastin	other	0.250536	13.18	34.1066	5.09198	4.5033	0.000131768	0.451366	0.0497051	7.61361	4.95516	14.1704	25.981	0.200831	4.68579
Fmod	fibromodulin	other	0.24682	11.7614	33.6621	5.07305	4.89497	2.23891e-12	0.371056	0.122584	10.2534	10.7024	4.03409	22.0557	0.124236	3.75366
Cyp2j6	cytochrome P450 family 2 subfamily J member 2	enzyme	0.235751	8.94513	30.3393	4.92312	4.79018	3.53186e-15	0.0322339	0.439268	5.64489	6.6103	9.89375	13.6316	0.203517	1.80752	repressed Pax5 target - GSEA core					cytochrome P450, family 2, subfamily J, polypeptide 6; Molecular cloning and characterization of mouse CYP2J6, an unstable cytochrome P450 isoform. We conclude that CYP2J6 is an unstable P450 that is active in the metabolism of benzphetamine, but not arachidonic acid.	metabolism
Tenm4	teneurin transmembrane protein 4	other	0.350813	13.6389	28.8717	4.85158	4.8032	3.88666e-41	0.371201	0.330424	17.6914	14.9083	8.67087	13.2851	0.0203886	1.88945	repressed Pax5 target - GSEA core	Stat5 in-vitro pro-B binding - GSEA core				odz_ odd Oz/ten-m homolog 4 (Drosophila) odz, odd Oz/ten-m homolog 4 (Drosophila), Doc4, ELM2,	unknown
Pax7	paired box 7	transcription regulator	0.951859	36.4537	28.1397	4.81453	4.17638	0.0003807	0.840305	1.06341	33.5218	2.25958	50.4085	59.6249	0.111554	12.6144
Col1a2	collagen type I alpha 2 chain	other	2.06663	86.2006	26.4377	4.72453	3.88877	0.00165576	3.94998	0.183277	73.0543	36.894	96.9028	137.951	1.88335	21.2066						collagen, type I, alpha 2; Col1a-2, Cola-2, Cola2, oim; alpha-2 type I collagen; collagen COL1A2; collagen alpha-2(I) chain; osteogenesis imperfecta; procollagen, type I, alpha 2	secreted
Fam174b	family with sequence similarity 174 member B	other	0.416202	14.993	26.3563	4.72008	0.265132	0.018595	0.367807	0.464598	5.63416	0.243421	9.61679	44.4774	0.0483955	10.014	repressed Pax5 target
Postn	periostin	other	0.153667	5.65758	25.142	4.65203	4.39188	3.41612e-08	0.263765	0.0435692	5.03906	1.56473	7.33015	8.69639	0.110098	1.559
Il18r1	interleukin 18 receptor 1	transmembrane receptor	0.457549	14.9259	25.0827	4.64862	4.59398	9.4949e-35	0.254496	0.660601	13.2161	9.18491	19.4503	17.8522	0.203052	2.32586	repressed Pax5 target - GSEA core	Stat5 in-vitro pro-B binding - GSEA core
Dyrk4	dual specificity tyrosine phosphorylation regulated kinase 4	kinase	0.288609	10.2575	24.7567	4.62975	4.43447	1.53911e-10	0.53105	0.0461684	13.5716	10.6631	8.19275	8.60229	0.242441	1.22987	repressed Pax5 target - GSEA core
Col3a1	collagen type III alpha 1 chain	other	1.81577	69.0205	23.912	4.57966	3.36703	0.00583393	3.51974	0.111807	53.3827	22.9741	82.8777	116.848	1.70397	20.092
Il18rap	interleukin 18 receptor accessory protein	transmembrane receptor	1.50951	45.4703	23.457	4.55195	4.51833	1.63378e-54	0.924391	2.09463	55.4567	33.3098	43.6649	49.4499	0.585121	4.71435	repressed Pax5 target - GSEA core					interleukin 18 receptor accessory protein,AcPL (accessory protein-like) CD218 antigen-like family member B; IL-18R-beta; AcPL is a critical and specific cell surface receptor that is required for IL-18 signaling	surface receptor
Hnrnpll	heterogeneous nuclear ribonucleoprotein L like	other	0.703467	20.9533	22.527	4.49359	4.46981	9.21359e-77	0.536314	0.87062	20.2731	19.6152	24.4161	19.5087	0.167153	1.16658	repressed Pax5 target - GSEA core					heterogeneous nuclear ribonucleoprotein L-like; stromal RNA regulating factor; stromal RNA-regulating factor heterogeneous nuclear ribonucleoprotein L-like, BLOCK24, SRRF, hnRNPLL, RNA-binding protein, heterogeneous nuclear ribonucleoprotein L-like (hnRNPLL)	other
Mcam	melanoma cell adhesion molecule	other	0.294397	8.67107	21.58	4.43162	4.32546	1.99125e-17	0.34059	0.248203	8.49796	4.36472	8.71263	13.109	0.0461934	1.78586
Col4a1	collagen type IV alpha 1 chain	other	1.32489	43.7993	21.2759	4.41115	3.72164	0.00105433	2.45495	0.19482	49.7436	19.6855	38.8955	66.8727	1.13007	9.88787							not annotated
Kcng1	potassium voltage-gated channel modifier subfamily G member 1	ion channel	0.909135	22.328	21.2225	4.40752	0.24235	0.0341726	0	1.81827	22.2186	13.7664	41.8951	11.432	0.909135	6.92163	repressed Pax5 target
Gm5111	predicted gene 5111	other	1.04513	28.2485	20.679	4.3701	4.29966	3.97458e-25	0.601041	1.48922	20.8462	28.7703	24.3328	39.0445	0.444089	3.94708	repressed Pax5 target - GSEA core					predicted gene 5111; no literature	unknown
Cxcr5	C-X-C motif chemokine receptor 5	G-protein coupled receptor	5.60373	141.178	20.6098	4.36526	4.24693	7.95624e-15	1.72824	9.47921	142.71	60.8936	145.624	215.486	3.87549	31.6087		Stat5 in-vitro pro-B binding - GSEA core				chemokine (C-X-C motif) receptor 5; CD185, MDR15, BLR1; Burkitt lymphoma receptor 1, GTP binding protein (chemokine (C-X-C motif) receptor 5); Burkitt lymphoma receptor 1, GTP-binding protein; C-X-C chemokine receptor type 5; CXC-R5; CXCR-5; MDR-15; monocyte-derived receptor 15 chemokine (C-X-C motif) receptor 5	surface receptor
Col15a1	collagen type XV alpha 1 chain	other	0.216671	6.62921	20.5379	4.36022	4.15325	2.26693e-09	0.370365	0.062977	6.39181	2.56256	8.36199	9.20049	0.153694	1.47784						collagen, type XV, alpha 1; Extracellular calcium chronically induced human osteoblasts effects: specific modulation of osteocalcin and collagen type XV.	other (collagen)
Grb10	growth factor receptor bound protein 10	other	1.58873	48.7378	20.0625	4.32643	3.48533	0.002649	3.01047	0.166996	61.3657	65.1214	27.0295	41.4344	1.42174	8.90915	repressed Pax5 target - GSEA core
C1s1	complement C1s	peptidase	0.415204	12.4675	19.9254	4.31654	3.7942	0.000219464	0.718189	0.112219	9.49135	8.87439	6.85554	24.6487	0.302985	4.09922
Usp53	ubiquitin specific peptidase 53	enzyme	0.248163	6.2163	19.9074	4.31523	4.21409	3.77092e-17	0.0433037	0.453023	5.3347	6.02363	6.55471	6.95214	0.20486	0.350039
Col6a1	collagen type VI alpha 1 chain	other	0.861667	26.2633	19.6404	4.29575	3.55357	0.0016175	1.60298	0.120356	24.045	14.9049	19.712	46.3912	0.741311	6.9641						collagen, type VI, alpha 1; collagen alpha-1(VI) chain; procollagen, type VI, alpha 1	secreted
Fmnl2	formin like 2	other	0.267351	7.26196	19.4635	4.2827	4.1995	1.38225e-21	0.346593	0.18811	4.72959	6.0062	10.5995	7.71251	0.0792412	1.26926						formin-like 2. FHOD2, formin-like domain containing protein MAN,mDia1-FH2, selective interaction of FMNL2 with active RhoC, effects of mDia1-FH2 on the conformation of actin filaments	cytoskeleton
Flt3	fms related tyrosine kinase 3	kinase	4.7741	119.18	19.3789	4.27641	4.22333	1.05333e-28	3.64504	5.90316	148.481	155.352	65.1307	107.754	1.12906	20.8543	repressed Pax5 target - GSEA core					fms-related tyrosine kinase 3 fms-related tyrosine kinase 3	surface receptor
Bambi	BMP and activin membrane bound inhibitor	other	0.256126	6.4137	19.345	4.27389	4.20835	1.70144e-26	0.160945	0.351306	5.73902	8.47774	4.86128	6.57674	0.0951802	0.772012		Stat5 in-vitro pro-B binding - GSEA core
Cpxm1	carboxypeptidase X, M14 family member 1	peptidase	0.466149	13.5151	19.1553	4.25967	3.54004	0.00143391	0.813702	0.118596	7.593	10.7949	6.18134	29.4912	0.347553	5.41211
Mylk	myosin light chain kinase	kinase	1.1893	31.3525	19.0813	4.25408	4.20211	4.978e-33	1.34296	1.03563	18.4695	37.4058	36.536	32.9987	0.153666	4.39881	repressed Pax5 target - GSEA core	Stat5 in-vitro pro-B binding - GSEA core				myosin light chain kinase	cytoskeleton
Col4a2	collagen type IV alpha 2 chain	other	1.37333	37.2553	18.9088	4.24098	4.14459	1.91835e-18	1.84152	0.905137	39.2772	19.6437	32.5578	57.5424	0.468189	7.89457							not annotated
Stum	stum, mechanosensory transduction mediator homolog	other	0.42066	10.9075	18.619	4.2187	4.14316	7.42936e-24	0.556694	0.284625	10.0886	12.4091	7.88719	13.2452	0.136034	1.20804	repressed Pax5 target - GSEA core
BC049352	cDNA sequence BC049352	other	0.375825	9.60907	18.5755	4.21533	3.99889	1.07479e-08	0.552142	0.199509	12.1258	14.189	3.68959	8.43189	0.176317	2.30462
Adamts17	ADAM metallopeptidase with thrombospondin type 1 motif 17	other	0.234985	5.01198	18.2896	4.19295	3.51381	0.00130905	0.00961028	0.460359	4.38231	4.5707	5.49542	5.59949	0.225375	0.312262	repressed Pax5 target - GSEA core					ADAM metallopeptidase with thrombospondin type 1 motif, 17	metabolism
C4b	complement C4B (Chido blood group)	peptidase	1.4125	38.8499	18.106	4.17839	3.59891	0.000602607	2.3636	0.46141	20.7571	25.7904	27.3102	81.542	0.951094	14.2994
Pam	peptidylglycine alpha-amidating monooxygenase	enzyme	0.45731	11.0996	18.1048	4.1783	4.12628	2.14539e-33	0.450022	0.464598	8.92362	9.78109	9.91699	15.7768	0.00728771	1.57448
Col5a1	collagen type V alpha 1 chain	other	0.211222	5.75325	17.8884	4.16096	3.69008	0.00014345	0.365489	0.056955	4.89335	2.75784	6.70201	8.65979	0.154267	1.26029
Col1a1	collagen type I alpha 1 chain	other	5.07799	136.798	16.9416	4.08249	0.391242	0.0158074	9.89774	0.258232	115.964	54.2151	176.782	200.23	4.81975	32.757
Mgst2	microsomal glutathione S-transferase 2	enzyme	4.77608	102.248	16.54	4.04789	4.0042	2.12057e-37	3.27238	6.27979	107.368	125.907	92.7293	82.9873	1.5037	9.34318						Microsomal glutathione S-transferase 2; GST2, MGST-II; The glutathione S-transferase (GST) family comprises cytosolic, mitochondrial, and microsomal GSTs, all essential enzymes that metabolize a wide range of endogenous and exogenous substrates. Among the microsomal GSTs (MGSTs) in humans, MGST1, MGST2, and MGST3 are involved in detoxification.	protein turnover
Pcdh11x	protocadherin 11 X-linked	other	0.23694	6.06203	16.4815	4.04278	0.341175	0.0231444	0.468432	0.00544905	5.40186	8.17196	4.29581	6.3785	0.231491	0.821955
Jchain	joining chain of multimeric IgA and IgM	other	22.6603	478.9	16.3525	4.03144	4.00312	6.49237e-49	16.704	28.6165	633.957	449.511	374.051	458.083	5.95625	55.0251		Stat5 in-vitro pro-B binding - GSEA core
Hspg2	heparan sulfate proteoglycan 2	enzyme	0.243602	5.46981	15.5107	3.95519	3.83331	1.94759e-13	0.355563	0.131642	5.7629	3.12257	4.6593	8.33446	0.11196	1.09767
Cyp2j9	cytochrome P450, family 2, subfamily j, polypeptide 9	enzyme	0.371835	7.14584	15.3918	3.94409	3.7774	9.24406e-10	0.0298047	0.713865	5.72789	6.24932	8.37835	8.2278	0.34203	0.677253		Stat5 in-vitro pro-B binding - GSEA core
Tinagl1	tubulointerstitial nephritis antigen like 1	transporter	0.596471	13.6671	14.9897	3.9059	3.26367	0.00142898	1.03893	0.154011	10.0876	5.20415	15.9691	23.4075	0.44246	3.92225
Igfbp2	insulin like growth factor binding protein 2	other	0.713841	14.2267	14.7388	3.88155	3.67055	3.74727e-08	0.818945	0.608738	22.3971	12.7738	4.08282	17.6531	0.105104	3.91052						IGF-binding protein 2; insulin-like growth factor-binding protein 2; Six well characterised binding proteins (IGFBP-1 to IGFBP-6) act as general carriers of IGF-I, but they also modulate IGF-I bioavailability and activity in a tissue-specific, and developmentally appropriate, manner.	secreted
Fn1	fibronectin 1	enzyme	0.98845	20.9678	14.703	3.87804	3.75158	1.03635e-12	1.30667	0.670234	18.2452	8.07509	24.3472	33.2035	0.318217	5.28179						fibronectin 1; CIG, ED-B, FINC, FN, FNZ, GFND, GFND2, LETS, MSF, SMDCF;	secreted (extracelluar matrix)
C3	complement C3	peptidase	3.49345	73.2241	14.5274	3.86071	3.50004	4.22231e-05	4.93829	2.04861	63.9645	70.2055	24.1497	134.577	1.44484	22.8533						complement component 3 complement component 3	other
Nid1	nidogen 1	other	0.325171	6.42205	14.517	3.85967	3.7636	5.97004e-17	0.325831	0.324511	6.2444	2.99936	6.98811	9.45635	0.000659647	1.33147						nidogen 1, basement membrane protein nidogen-1, extracellular matrix (ECM)	other
Armcx2	armadillo repeat containing X-linked 2	other	0.349008	6.32616	14.1713	3.8249	2.95906	0.00495895	0.153363	0.544654	4.60411	0.75293	14.0204	5.92715	0.195646	2.78968		Stat5 in-vitro pro-B binding - GSEA core
Igfbp7	insulin like growth factor binding protein 7	transporter	5.16271	109.368	14.1017	3.8178	3.42147	9.8125e-05	8.55014	1.77528	98.587	81.9797	79.8188	177.088	3.38743	22.9591						Insulin like growth factor binding protein 7; AGM, FSTL2, IBP-7, IGFBP-7, IGFBP-7v, IGFBPRP1, MAC25, PSF, RAMSVPS; The insulin-like growth factor binding protein 7 binds to the IGF-1 receptor and blocks its activation by insulin-like growth factors. Igfbp7 is a secreted factor that suppresses growth, and the abundance of IGFBP7 inversely correlates with tumor progression.	secreted
Platr10	pluripotency associated transcript 10	other	0.329795	5.5217	13.8502	3.79183	3.30517	0.000562754	0.0561982	0.603391	7.92441	9.31176	1.41775	3.43287	0.273596	1.85614
Col18a1	collagen type XVIII alpha 1 chain	other	0.331672	6.60743	13.8303	3.78976	3.59013	2.17914e-08	0.440231	0.223113	5.24507	1.80109	10.1925	9.19106	0.108559	1.92538		Stat5 in-vitro pro-B binding - GSEA core
Col6a2	collagen type VI alpha 2 chain	other	0.92048	19.8349	13.7757	3.78406	2.4923	0.0120632	1.75343	0.0875273	18.2522	11.3222	14.9186	34.8464	0.832953	5.20006						collagen, type VI, alpha 2; collagen alpha-2(VI) chain; procollagen, type VI, alpha 2;	secreted
Arhgap22	Rho GTPase activating protein 22	other	0.541476	9.42758	13.2876	3.73201	3.67898	2.00545e-28	0.401434	0.681517	9.89076	10.356	7.79638	9.66717	0.140041	0.562341	repressed Pax5 target - GSEA core					Rho GTPase activating protein 22; RhoGAP2, RhoGap22, p68RacGAP; ARHGAP22 localizes at endosomes and regulates actin cytoskeleton. Rho small GTPases control cell morphology and motility through the rearrangement of actin cytoskeleton. We have previously shown that FilGAP, a Rac-specific GAP, binds to the actin-cross-linking protein Filamin A (FLNa) and suppresses Rac-dependent lamellae formation a…	signal transducer
Smad1	SMAD family member 1	transcription regulator	0.813921	14.1008	13.2724	3.73036	3.67993	4.79165e-30	0.577863	1.04998	10.5797	16.8053	12.7038	16.3143	0.236058	1.48784						SMAD family member 1	transcription regulator
Spp1	secreted phosphoprotein 1	cytokine	4.43495	68.0884	13.1479	3.71676	0.405248	0.0246734	0.384405	8.48549	9.97455	77.9555	56.5486	127.875	4.05054	24.4646						Osteopontin_ secreted phosphoprotein 1; Apl-1, BNSP, BSPI, Bsp, ETA-1, Eta, OP, Opn, Opnl, Ric, Spp-1; 44 kDa bone phosphoprotein; bone sialoprotein 1; calcium oxalate crystal growth inhibitor protein; early T-lymphocyte activation 1 protein; minopontin; osteopontin; osteopontin-like protein; osteopontin, bone sialoprotein; SC reside preferentially at the endosteal region within the BM where bone…	secreted
Shisa8	shisa family member 8	other	4.2307	73.2194	13.0817	3.70947	3.58101	4.3821e-12	4.11107	4.35032	123.521	90.2397	35.7284	43.3884	0.119628	20.6467	repressed Pax5 target - GSEA core
C2	complement C2	peptidase	0.350134	6.57069	12.792	3.67717	3.41141	2.01496e-06	0.591675	0.108594	5.0587	4.72929	4.37004	12.1247	0.241541	1.85668
Dnajc6	DnaJ heat shock protein family (Hsp40) member C6	other	0.926927	12.9613	12.1354	3.60114	2.45625	0.0116605	0.041027	1.81283	14.3695	11.0362	14.3547	12.0849	0.8859	0.836601						DnaJ (Hsp40) homolog, subfamily C, member 6; DJC6, PARK19; DNAJC6 (DNA/HSP40 homolog subfamily C member 6) encodes auxilin, which is responsible for juvenile Parkinsonism with phenotypic variability.	other
Osbpl3	oxysterol binding protein like 3	transporter	0.678652	11.8178	12.0605	3.59222	3.48316	1.56768e-13	1.01227	0.345034	14.4072	10.9616	11.8421	10.0604	0.333618	0.936627						oxysterol binding protein-like 3, RP-3; OSBP-related protein 3, R-Ras interaction partner ORP3 regulates cell adhesion. OSBP-related protein 3 (ORP3) coupling with VAMP-associated protein A regulates R-Ras activity. Osbpl3 is a member of the oxysterol-binding protein (OSBP) family, a group of intracellular lipid receptors. Most members contain an N-terminal pleckstrin homology domain and a highly…	signal transducer
Serpinh1	serpin family H member 1	other	1.44763	25.842	11.9679	3.5811	3.38264	5.36228e-08	2.34701	0.54824	23.2116	13.6516	23.9516	42.5534	0.899386	6.04408						Heat shock protein 47 kDa (Hsp47; serpin peptidase inhibitor, clade H (heat shock protein 47), member 1; BERF-1, Cbp1, Cbp2, Hsp47, J6, Serpinh2, colligin, gp46; Heat shock protein 47 kDa (Hsp47) is considered as a molecular chaperone essential for the correct folding of type I and type IV procollagen in the ER	other
Pcolce	procollagen C-endopeptidase enhancer	other	1.22844	21.8676	11.8587	3.56787	3.3211	1.27157e-06	2.14594	0.310939	20.5069	14.286	18.1814	34.496	0.9175	4.40072
Prelp	proline and arginine rich end leucine rich repeat protein	other	0.364694	5.93802	11.7749	3.55765	3.43431	2.66847e-12	0.450397	0.278991	5.04858	3.96505	5.10151	9.63693	0.0857031	1.26047
Fam69b	family with sequence similarity 69 member B	other	10.13	143.516	11.4428	3.51637	3.45408	5.05396e-22	4.35803	15.902	143.23	133.796	128.095	168.941	5.77199	9.03142	repressed Pax5 target - GSEA core					family with sequence similarity 69, member B	unknown
Afap1l1	actin filament associated protein 1 like 1	other	2.39946	31.4443	11.3727	3.50751	2.13796	0.0158361	0.102158	4.69676	32.1016	26.1741	34.2399	33.2616	2.2973	1.81026	repressed Pax5 target - GSEA core
Syndig1l	synapse differentiation inducing 1 like	other	3.07427	46.7974	11.3361	3.50285	3.41683	6.82563e-16	3.19959	2.94896	58.9271	64.5501	37.2117	26.5008	0.125315	8.97278	repressed Pax5 target - GSEA core	Stat5 in-vitro pro-B binding - GSEA core				transmembrane protein 90a, DSPC1, Gm261, Syndig1l, synapse differentiation-inducing gene protein 1-like; no literature	unknown
Htra1	HtrA serine peptidase 1	peptidase	0.799274	12.0878	11.222	3.48826	3.37868	2.65174e-13	0.824066	0.774481	10.7605	10.9572	7.33939	19.294	0.0247923	2.54161
Lrig3	leucine rich repeats and immunoglobulin like domains 3	other	0.442799	6.2792	11.1335	3.47684	3.39517	5.03883e-17	0.200288	0.68531	6.99548	5.67743	4.89811	7.54577	0.242511	0.60462
Arhgap26	Rho GTPase activating protein 26	other	0.405928	5.90605	11.0932	3.4716	3.43608	5.43199e-39	0.278736	0.53312	5.03812	5.78439	7.26977	5.53191	0.127192	0.480262		Stat5 in-vitro pro-B binding - GSEA core
Fads3	fatty acid desaturase 3	enzyme	2.09741	31.3223	11.0253	3.46274	3.35715	1.99025e-13	2.23325	1.96157	55.0844	24.1471	26.4238	19.634	0.135838	8.04535	repressed Pax5 target - GSEA core					fatty acid desaturase 3	metabolism
Rpp25	ribonuclease P and MRP subunit p25	other	0.726995	10.2516	10.8817	3.44383	3.33524	6.34109e-13	0.387417	1.06657	13.9999	7.22061	9.77363	10.0123	0.339578	1.40007
Bmp8a	bone morphogenetic protein 8a	cytokine	0.493294	7.34663	10.8224	3.43595	3.1938	1.77432e-06	0.627687	0.358902	15.3189	4.49403	4.58231	4.9913	0.134393	2.65962	repressed Pax5 target - GSEA core
Stab1	stabilin 1	transporter	0.309409	5.06457	10.8124	3.43461	3.1721	4.5545e-06	0.529036	0.0897815	5.093	2.19406	7.93991	5.03131	0.219627	1.17293
Vtn	vitronectin	other	0.774505	13.0521	10.7941	3.43218	0.446326	0.0313421	1.49416	0.0548465	6.15455	12.0561	11.6872	22.3107	0.719659	3.36839
Orm2	orosomucoid 1	other	0.41657	6.25008	10.423	3.3817	2.03129	0.019447	0.524008	0.309132	0.681009	0.689092	10.7914	12.8388	0.107438	3.24004
Ggnbp1	gametogenetin binding protein 1	other	1.43034	20.6485	10.3098	3.36595	3.25844	5.63993e-13	1.94867	0.912007	22.6766	23.9506	21.9271	14.0399	0.51833	2.24211
Trib3	tribbles pseudokinase 3	kinase	1.2729	16.9616	10.3084	3.36575	3.28096	4.17807e-16	0.819245	1.72655	11.083	19.5613	13.5409	23.6612	0.453655	2.85631		Stat5 in-vitro pro-B binding - GSEA core				tribbles homolog 3 (Drosophila); RP23-396N8.1, Ifld2, Nipk, SINK, SKIP3, TRB-3, Trb3; TRB-3; neuronal cell death inducible putative kinase; neuronal cell death-inducible putative kinase; p65-interacting inhibitor of NF-kappa-B; p65-interacting inhibitor of NF-kappaB; tribbles homolog 3; Tribbles homolog 3 (TRB3, also known as TRIB3, NIPK and SKIP3), a human homolog of Drosophila Tribbles, has bee…	signal transducer
Rasgrp3	RAS guanyl releasing protein 3	other	0.713053	8.58372	10.2888	3.363	2.55636	0.00677958	0.164503	1.2616	17.9584	8.05221	3.78302	4.54123	0.54855	3.26032	repressed Pax5 target - GSEA core	Stat5 in-vitro pro-B binding - GSEA core				RAS guanyl releasing protein 3 (calcium and DAG-regulated); RasGRP1 and RasGRP3 regulate B cell proliferation by facilitating B cell receptor-Ras signaling. B cells coexpress RasGRP1 and RasGRP3. Using Rasgrp1 and Rasgrp3 single and double null mutant mice, we analyzed the role of these proteins in signaling to Ras and Erk in B cells. RasGRP1 and RasGRP3 both contribute to BCR-induced Ras activat…	signal transducer
Kcnk5	potassium two pore domain channel subfamily K member 5	ion channel	0.740129	9.84438	10.2543	3.35816	3.19884	6.35494e-09	0.413368	1.06689	3.97598	6.69427	16.3046	12.4027	0.326761	2.77849						potassium channel, subfamily K, member 5	transporter
Gcat	glycine C-acetyltransferase	enzyme	3.21843	41.2347	10.177	3.34725	3.27796	1.66767e-18	1.51809	4.91877	34.3492	30.8552	42.5999	57.1347	1.70034	5.84392						glycine C-acetyltransferase (2-amino-3-ketobutyrate-coenzyme A ligase); KBL; he degradation of L-threonine to glycine consists of a two-step biochemical pathway involving the enzymes L-threonine dehydrogenase and 2-amino-3-ketobutyrate coenzyme A ligase. L-Threonine is first converted into 2-amino-3-ketobutyrate by L-threonine dehydrogenase. This gene encodes the second enzyme in this pathway, wh…	metabolism
Ltbp4	latent transforming growth factor beta binding protein 4	growth factor	0.610507	8.56308	10.1068	3.33725	3.25084	7.2186e-16	0.731296	0.489717	7.12481	7.07544	6.96879	13.0833	0.120789	1.50708	activated Pax5 target					latent transforming growth factor beta binding protein 4	secreted protein
Snora16a	small nucleolar RNA, H/ACA box 16A	other	0.703729	9.02034	9.98524	3.3198	2.03293	0.032191	0	1.40746	16.4719	4.35749	10.7478	4.50418	0.703729	2.89609
Tmprss4	transmembrane serine protease 4	peptidase	1.59427	21.5284	9.87673	3.30403	3.20187	8.89861e-14	1.89926	1.28927	28.2249	25.2801	13.7209	18.8878	0.304992	3.25125	repressed Pax5 target - GSEA core
Sox12	SRY-box 12	transcription regulator	1.15035	14.7159	9.86771	3.30271	3.22336	6.87764e-17	0.757732	1.54297	17.1887	8.05748	13.5129	20.1043	0.392618	2.59699						SRY (sex determining region Y)-box 12; SOX22; SOX12: a novel potential target for acute myeloid leukaemia. The role of SRY-related high-mobility-group box (SOX) 12 in leukaemia progression and haematopoiesis remains elusive. This study aimed to examine the expression and function of SOX12 in acute myeloid leukaemia (AML) using human myeloid leukaemia samples and the acute myeloid cell line THP1. …	transcription regulator
Nradd	neurotrophin receptor associated death domain	cytokine	0.661106	8.62858	9.76007	3.28689	3.128	6.83366e-09	0.746654	0.575558	6.05668	12.9826	6.99635	8.47866	0.085548	1.53457
Serping1	serpin family G member 1	other	3.06444	44.4698	9.36569	3.22739	0.643849	0.0243369	5.60302	0.525863	29.8667	28.2308	26.924	92.8576	2.53858	16.1405
Ptk2	protein tyrosine kinase 2	kinase	0.488046	5.85954	9.16987	3.1969	3.09359	1.02133e-12	0.424783	0.551308	8.25321	6.90189	3.84911	4.43394	0.0632628	1.03643						protein tyrosine kinase 2; FADK, FAK, FAK1, FRNK, PPP1R71, p125FAK, pp125FAK; FADK 1; focal adhesion kinase 1; focal adhesion kinase-related nonkinase; focal ashension kinase 1; pp125FAK; protein-tyrosine kinase 2; Focal adhesion kinase regulates actin nucleation and neuronal filopodia formation during axonal growth.	signal transducer
Pdgfrb	platelet derived growth factor receptor beta	kinase	0.549367	7.43747	9.14365	3.19277	2.98362	8.5068e-07	0.877722	0.221012	6.57294	4.45586	6.73802	11.983	0.328355	1.60179						platelet-derived growth factor receptor, beta polypeptide; PDGFR-1, Pdgfr, CD140b; Platelet-derived growth factors (PDGF) bind to two closely related receptor tyrosine kinases, PDGF receptor and , which are encoded by the PDGFRA and PDGFRB genes.	surface receptor
Rragd	Ras related GTP binding D	enzyme	0.885064	10.033	9.13151	3.19085	3.08304	4.61159e-12	0.309964	1.46016	7.18015	9.35837	13.088	10.5055	0.5751	1.22983
Igfbp3	insulin like growth factor binding protein 3	other	1.01093	12.7424	8.38346	3.06755	1.53408	0.0239274	1.70832	0.313537	9.41638	10.7506	3.96194	26.8406	0.697389	4.92347
Mcts2	malignant T cell amplified sequence 2	other	0.652683	7.22017	8.37202	3.06558	2.62213	0.00113704	0.583048	0.722318	2.15482	11.4051	3.67723	11.6435	0.0696351	2.50483
Tmem38b	transmembrane protein 38B	ion channel	0.575372	6.56762	8.2168	3.03858	2.93256	5.65136e-12	0.749316	0.401428	6.26405	4.76415	8.2718	6.97047	0.173944	0.730934						transmembrane protein 38B; D4Ertd89e, OI14, TRIC-B, TRICB, mg33b; Absence of the ER Cation Channel TMEM38B/TRIC-B Disrupts Intracellular Calcium Homeostasis and Dysregulates Collagen Synthesis in Recessive Osteogenesis Imperfecta. The trimeric intracellular cation (TRIC) channels TRIC-A and TRIC-B localize predominantly to the endoplasmic reticulum (ER) and likely support Ca(2+) release from intr…	transporter (ER protein)
Abhd6	abhydrolase domain containing 6	enzyme	0.775891	8.09608	8.14275	3.02552	2.91925	1.19885e-11	0.388536	1.16325	6.84834	7.10348	6.65125	11.7813	0.387356	1.23188
Nrip1	nuclear receptor interacting protein 1	transcription regulator	0.981687	9.80988	8.14245	3.02546	2.92783	1.36278e-12	0.345655	1.61772	9.28618	9.64129	9.6111	10.701	0.636032	0.30771						nuclear receptor interacting protein 1, RIP140, coactivator	transcription regulator
Adcy6	adenylate cyclase 6	enzyme	6.41398	60.4324	7.84156	2.97114	2.84533	2.63838e-09	1.87525	10.9527	61.1087	65.4782	68.1029	47.0398	4.53873	4.69144	repressed Pax5 target - GSEA core					adenylate cyclase 6; ATP pyrophosphate-lyase 6; adenylate cyclase type 6; adenylate cyclase type VI; adenylyl cyclase 6; ca(2+)-inhibitable adenylyl cyclase;	signal transducer
Fkbp9	FK506 binding protein 9	enzyme	0.473515	5.16201	7.61576	2.92899	2.73374	1.23071e-06	0.692744	0.254287	4.11388	3.44431	5.17817	7.91169	0.219229	0.98362
Cdh17	cadherin 17	transporter	0.733	6.89356	7.59261	2.9246	2.57071	0.000425557	0.401666	1.06433	5.27177	13.1294	1.40738	7.76573	0.331334	2.45585		Stat5 in-vitro pro-B binding - GSEA core				cadherin 17; HPT-1, HPT-1/LI, CDH16; human peptide transporter 1, intestinal peptide-associated transporter HPT-1; Cadherin 17 is a member of the cadherin superfamily of calcium-dependent, membrane-associated glycoproteins . The protein is a component of the gastrointestinal tract and pancreatic ducts, acting as an intestinal proton-dependent peptide transporter in the first step in oral absorpti…	transporter
Trf	transferrin	transporter	50.9356	512.599	7.5532	2.91709	2.83062	5.23046e-12	42.3621	59.5091	218.938	493.866	558.659	778.932	8.57354	115.341	repressed Pax5 target - GSEA core					transferrin; HP, Tf, Tfn, hpx; Transferrin receptor 2 (TFR2), a protein homologous to the cell iron importer TFR1, is expressed in the liver and erythroid cells and is reported to bind diferric transferrin, although at lower affinity than TFR1.	other
Aebp1	AE binding protein 1	peptidase	0.780751	8.80541	7.46772	2.90067	1.90066	0.0182465	1.27966	0.281837	4.86679	4.94455	6.28578	19.1245	0.498914	3.45508						AE binding protein 1; ACLP, adipocyte enhancer-binding protein 1; aortic carboxypeptidase-like protein; AEBP1 manifests its proinflammatory function by up-regulating NF-kappaB activity via hampering IkappaBalpha, but not IkappaBbeta, inhibitory function through protein-protein interaction mediated by the discoidin-like domain (DLD) of AEBP1. Such interaction renders IkappaBalpha susceptible to en…	signal transducer
P2ry10	P2Y receptor family member 10	G-protein coupled receptor	0.678171	6.2016	7.45479	2.89817	2.64209	3.9261e-05	0.160834	1.19551	4.34374	4.21537	5.28919	10.9581	0.517337	1.60348	repressed Pax5 target - GSEA core	Stat5 in-vitro pro-B binding - GSEA core				purinergic receptor P2Y, G-protein coupled, 10; LYPSR2, P2Y10; six orphan receptors (GPR18, GPR34, GPR119, GPR160, GPR183 and P2RY10). No literature	unknown
Bmyc	brain expressed myelocytomatosis oncogene	other	30.0121	275.19	7.42626	2.89264	2.81906	1.78022e-15	13.3656	46.6586	275.851	306.104	250.031	268.773	16.6465	11.6558	repressed Pax5 target - GSEA core					brain expressed myelocytomatosis oncogene; B-myc, Mycb; B-Myc is an endogenous, N-terminal homologue of transcription factor c-Myc that lacks the C-terminal DNA binding and protein dimerization domain of c-Myc. Bmyc is a member of the Myc family of transcriptional regulators in the mouse and the rat. It is predominantly expressed in hormonally controlled tissues, with highest level of expression …	transcription regulator
Hoga1	4-hydroxy-2-oxoglutarate aldolase 1	enzyme	1.92561	16.8114	7.20862	2.84972	2.62524	1.27284e-05	0.716197	3.13503	18.2026	27.2868	7.95852	13.7977	1.20942	4.07355	repressed Pax5 target - GSEA core
Clu	clusterin	other	6.87169	67.6652	7.19592	2.84718	2.34327	0.00298167	7.4545	6.28887	46.7144	80.3357	20.6009	123.01	0.582816	22.1313							not annotated
Pygm	glycogen phosphorylase, muscle associated	enzyme	6.60986	61.0194	7.18597	2.84518	2.77587	2.45238e-16	4.58274	8.63698	87.0084	49.908	43.509	63.6521	2.02712	9.62824	repressed Pax5 target - GSEA core					phosphorylase, glycogen, muscle	metabolism
Sod3	superoxide dismutase 3	enzyme	0.897986	9.4465	7.13681	2.83528	2.5236	0.000196052	1.44497	0.351004	7.79697	6.28842	6.16062	17.54	0.546982	2.7233
Cybb	cytochrome b-245 beta chain	enzyme	6.71471	59.2044	7.09193	2.82618	2.73139	1.12849e-11	3.41543	10.014	57.2043	68.9434	35.2127	75.457	3.29928	8.84401	repressed Pax5 target - GSEA core					NADPH oxidase (Phox) family, cytochrome b-245, beta polypeptide, gp91(phox) subunit of the phagocyte NADPH oxidase cytochrome b-245, beta polypeptide	metabolism
Ptger4	prostaglandin E receptor 4	G-protein coupled receptor	1.1977	11.2334	7.07075	2.82186	2.6759	4.32807e-08	0.87076	1.52464	8.13941	4.89841	18.5571	13.3385	0.32694	2.99684		Stat5 in-vitro pro-B binding - GSEA core				prostaglandin E receptor 4 (subtype EP4); EP4, EP4R; G-protein coupled receptor. Prostaglandin E2 (PGE2) and prostaglandin receptor 4 (PTGER4), a receptor for PGE2 that mediates both inflammatory and regulatory eicosanoid signaling, were higher in NOD mice and drive innate immune dysregulation. Prostaglandin E2-prostaglandin E receptor subtype 4 (EP4) signaling mediates UV irradiation-induced sys…	surface receptor
Nmrk1	nicotinamide riboside kinase 1	kinase	7.22826	65.5877	6.66953	2.73759	2.69261	6.32093e-24	7.32252	7.134	60.3094	50.6816	65.6334	85.7262	0.0942638	7.39151	repressed Pax5 target - GSEA core					Nmrk1 nicotinamide riboside kinase 1; BC016495; NRK 1; RNK 1; nicotinic acid riboside kinase 1; nmR-K 1; ribosylnicotinamide kinase 1; ribosylnicotinic acid kinase 1;	metabolism
Cdh5	cadherin 5	other	0.612982	5.59905	6.64456	2.73217	2.58528	6.30456e-08	0.697726	0.528238	5.73583	3.92502	3.71947	9.0159	0.0847442	1.22572						cadherin 5; B4/cadherin-5; VE-cadherin; cadherin-5; vascular endothelial cadherin; Adherens junctions (AJs) and VE-cadherin (VEC, encoded by CDH5) are required for endothelial apicobasal polarity in vitro and during embryonic development.	surface receptor
Nacc2	NACC family member 2	transcription regulator	0.64572	5.9624	6.59087	2.72047	2.54082	1.54033e-06	0.875382	0.416059	6.91182	8.8859	3.93858	4.11328	0.229662	1.18895						nucleus accumbens associated 2, BEN and BTB (POZ) domain containing; BEND9, BTBD14, BTBD14A, BTBD31, NAC-2, RBB; no literature	unknown
Sgk3	serum/glucocorticoid regulated kinase family member 3	kinase	1.53658	12.6057	6.47986	2.69596	2.6262	2.6562e-15	0.876322	2.19684	16.1319	12.1371	12.1623	9.99148	0.660257	1.28078		Stat5 in-vitro pro-B binding - GSEA core
App	amyloid beta precursor protein	other	3.73743	32.9319	6.45533	2.69049	2.61344	5.57085e-14	3.7971	3.67775	28.3609	23.8319	28.1985	51.3363	0.0596756	6.22382						amyloid beta (A4) precursor protein; AAA, ABETA, ABPP, AD1I, CTFgamma, CVAP, PN-II, PN2, APP; Amyloid precursor protein (APP) is an integral membrane protein expressed in many tissues and concentrated in the synapses of neurons. Its primary function is not known, though it has been implicated as a regulator of synapse formation, neural plasticity and iron export. APP is best known as the precurso…	other
P2rx7	purinergic receptor P2X 7	ion channel	1.2327	10.4265	6.43134	2.68512	2.59782	2.23791e-12	1.05079	1.4146	7.8028	14.3157	7.1574	12.4301	0.181909	1.74908	repressed Pax5 target - GSEA core					purinergic receptor P2X, ligand-gated ion channel, 7; P2X(7), P2X7R; ATP receptor; P2X purinoceptor 7; P2X7 purinoceptor; P2X7 receptor; P2Z receptor; The P2X7 receptor is a key modulator of aerobic glycolysis; ATP release and P2X7 signaling upon TCR expression in immature thymocytes constitutes an important costimulus in T cell lineage choice through the ERK-Egr-Id3 signaling pathway and contrib…	signal transducer
Bgn	biglycan	other	4.76941	45.3848	6.22836	2.63885	1.48995	0.0293183	8.39334	1.14548	41.9854	32.7249	31.743	75.0858	3.62393	10.1656						biglycan; BG, DSPG1, PG-S1, PGI, SLRR1A, ne/cartilage proteoglycan I; Biglycan is a proteoglycan ubiquitously present in extracellular matrix of a variety of organs, including heart, and it was reported to be overexpressed in myocardial infarction; the TLR2/4 ligand biglycan, a component of the myocardial matrix, may enhance Ag-specific T cell priming, potentially via MyD88 and TRIF, and stimulat…	secreted
Amdhd1	amidohydrolase domain containing 1	enzyme	0.612311	5.20756	6.17663	2.62682	2.46968	3.78035e-07	0.78977	0.434853	7.02148	4.35713	4.05381	5.39782	0.177458	0.669633	repressed Pax5 target - GSEA core					amidohydrolase domain containing 1; HMFT1272; Direct Activation of Amidohydrolase Domain-Containing 1 Gene by Thyroid Hormone Implicates a Role in the Formation of Adult Intestinal Stem Cells During Xenopus Metamorphosis.	other
Nfil3	nuclear factor, interleukin 3 regulated	transcription regulator	0.808005	6.60045	6.16594	2.62432	2.51983	3.44695e-10	0.727163	0.888846	9.06286	5.14674	5.90522	6.28696	0.0808415	0.85432	repressed Pax5 target - GSEA core					nuclear factor, interleukin 3, regulated; E4BP4, IL3BP1, NF-IL3AA, NFIL3;	transcription regulator
Prss57	serine protease 57	peptidase	4.53713	35.2832	6.15142	2.62092	2.56297	1.06963e-17	2.51728	6.55699	34.424	37.476	29.982	39.2507	2.01986	2.02876	repressed Pax5 target - GSEA core					protease, serine-like 1	metabolism
Plppr3	phospholipid phosphatase related 3	phosphatase	3.12055	22.4443	5.8929	2.55898	2.44462	1.7374e-08	1.19269	5.04841	27.7113	22.374	17.275	22.4171	1.92786	2.13051	repressed Pax5 target - GSEA core
Il1r2	interleukin 1 receptor type 2	transmembrane receptor	0.811578	6.15978	5.73882	2.52075	2.40283	9.8932e-09	0.694491	0.928665	6.20517	5.51352	4.52908	8.39135	0.117087	0.819493						interleukin 1 receptor, type II	surface receptor
Rgs5	regulator of G protein signaling 5	other	0.653315	5.53658	5.68532	2.50724	2.2242	0.000302384	1.0961	0.21053	6.0583	3.93689	5.80295	6.34817	0.442785	0.544736
Abcb9	ATP binding cassette subfamily B member 9	transporter	0.812152	6.00136	5.677	2.50513	2.39178	5.67148e-09	0.590874	1.03343	4.32795	7.12778	4.36335	8.18636	0.221278	0.98007	repressed Pax5 target - GSEA core
Cxcr3	C-X-C motif chemokine receptor 3	G-protein coupled receptor	4.95234	36.129	5.50035	2.45952	2.39294	1.69932e-14	4.10516	5.79953	35.9127	24.9718	32.5312	51.1003	0.847185	5.48949	repressed Pax5 target - GSEA core					C-X-C motif chemokine receptor 3; CD182, CD183, CKR-L2, CMKAR3, GPR9, IP10-R, Mig-R, MigR;	surface receptor
Gng12	G protein subunit gamma 12	enzyme	2.55115	18.3307	5.47975	2.45411	2.43141	2.80543e-41	1.96543	3.13686	19.2544	17.6305	18.841	17.5969	0.585714	0.422518						guanine nucleotide binding protein (G protein), gamma 12; Gng12 is a novel negative regulator of LPS-induced inflammation in the microglial cell line BV-2.	signal transducer
Sh2b2	SH2B adaptor protein 2	other	2.36093	16.593	5.44557	2.44508	2.39789	5.99534e-20	1.55497	3.16689	18.205	15.2176	14.3922	18.557	0.805958	1.04846	repressed Pax5 target - GSEA core					SH2B adaptor protein 2; Aps; SH2B3=Lnk adaptor+novel negative regulator of B cell lymphopoiesis. The adaptor Lnk (SH2B3): an emerging regulator in vascular cells and a link between immune and inflammatory signaling. Lnk adaptor: novel negative regulator of B cell lymphopoiesis.	signal transducer
Trhr2	thyrotropin releasing hormone receptor 2	G-protein coupled receptor	0.69837	5.06633	5.35496	2.42088	2.25299	3.44476e-06	0.827326	0.569414	6.55427	5.81054	4.20743	3.6931	0.128956	0.670279
Colq	collagen like tail subunit of asymmetric acetylcholinesterase	other	11.5876	81.1584	5.25789	2.39448	2.31642	6.54532e-12	10.5662	12.609	56.6611	103.849	59.7594	104.364	1.02142	13.2646						collagen-like tail subunit (single strand of homotrimer) of asymmetric acetylcholinesterase; The collagen associated to AChE (ColQ) fulfills two functions. It anchors and accumulates AChE in the extracellular matrix. Mutations in ColQ lead to faint or no activity of AChE in the synaptic cleft.	other
AI854703	expressed sequence AI854703	other	1.30419	9.048	5.2393	2.38937	2.35312	2.17196e-25	1.13513	1.47324	9.88407	8.25984	8.98063	9.06747	0.169055	0.332306	repressed Pax5 target - GSEA core
Ffar2	free fatty acid receptor 2	G-protein coupled receptor	13.0747	86.8771	5.23787	2.38898	2.34443	1.37437e-20	7.70898	18.4404	91.5339	85.7892	87.1414	83.0438	5.3657	1.77091	repressed Pax5 target - GSEA core					free fatty acid receptor 2; GPCR43, Gpr43; GPR41/FFAR3 and GPR43/FFAR2 as cosensors for short-chain fatty acids in enteroendocrine cells vs FFAR3 in enteric neurons and FFAR2 in enteric leukocytes. Free fatty acid receptor 2 (FFAR2, also named GPR43), is activated by short-chain fatty acids (SCFAs), such as butyrate, that are produced when gut bacteria ferment dietary fiber. FFAR2 has been sugges…	other
Tmem255a	transmembrane protein 255A	other	2.73458	17.9901	5.2167	2.38314	2.26978	2.69067e-08	1.64548	3.82368	22.6603	19.9394	9.88371	19.477	1.0891	2.79188	activated Pax5 target					family with sequence similarity 70_ member A family with sequence similarity 70, member A	unknown
Tmem121	transmembrane protein 121	other	18.0002	114.938	5.21368	2.3823	1.52622	0.0270074	7.6771	28.3233	35.044	187.934	72.9545	163.82	10.3231	36.3588	repressed Pax5 target - GSEA core					transmembrane protein 121; protein hole; human hole gene, hhole, is a 319-amino acid six-transmembrane protein with proline-rich C-terminal motifs and N-terminal ERK binding domains (D-domains); hole is localized in plasma membrane or proximal region of the membrane; he hhole protein may interact with SH3-domain proteins or ERKs to mediate signaling pathways/networks that lead to the suppression …	surface receptor
Nat8l	N-acetyltransferase 8 like	enzyme	1.03195	6.67775	5.1955	2.37726	2.26225	2.37983e-08	0.488087	1.57582	7.13472	7.99659	6.96154	4.61816	0.543865	0.722875	repressed Pax5 target - GSEA core
Osbpl1a	oxysterol binding protein like 1A	transporter	1.49723	10.0245	5.17581	2.37179	2.24647	1.1639e-07	1.03738	1.95707	4.74351	13.6595	11.1635	10.5314	0.459846	1.88539		Stat5 in-vitro pro-B binding - GSEA core
Ephb4	EPH receptor B4	kinase	11.5062	80.0976	5.17185	2.37068	2.32898	9.0499e-26	11.0407	11.9716	91.2093	73.5168	89.3961	66.2683	0.465466	6.08609							not annotated
Gprin3	GPRIN family member 3	other	0.788933	5.16975	5.1297	2.35888	2.26028	1.95019e-09	0.373809	1.20406	4.73966	4.77918	5.25404	5.90613	0.415124	0.271857						GPRIN family member 3	unknown
Tspan10	tetraspanin 10	other	1.08861	7.62872	5.11909	2.35589	2.11951	0.000145768	1.31938	0.85784	9.67246	9.36016	3.27115	8.21111	0.230769	1.48611
Fut7	fucosyltransferase 7	enzyme	1.21181	8.17092	5.11423	2.35452	2.27022	5.9394e-11	0.870228	1.55339	7.05483	5.85728	9.77974	9.99183	0.341579	1.02073						fucosyltransferase 7 (alpha (1,3) fucosyltransferase)	metabolism
Gm4827	predicted gene 4827	other	1.56384	11.2016	5.07985	2.34479	2.10892	0.000139965	2.29751	0.830173	8.89932	12.998	10.0051	12.9042	0.733669	1.03512	repressed Pax5 target - GSEA core	Stat5 in-vitro pro-B binding - GSEA core				predicted gene 4827; no literature	unknown
Npc1	NPC intracellular cholesterol transporter 1	transporter	5.54704	36.4516	5.01756	2.32699	2.29736	1.17722e-29	4.14893	6.94515	34.5565	29.2839	38.3501	43.6158	1.39811	3.02623	repressed Pax5 target - GSEA core					Niemann-Pick disease, type C1, lcsd, nmf164, spm, sphingomyelinosis, lysosomal cholesterol transporter NPC1 in Alzheimer's disea	transporter
Notch1	notch 1	transcription regulator	20.2713	128.371	4.97386	2.31437	2.25918	3.91246e-15	13.3051	27.2375	159.73	137.847	113.529	102.378	6.96623	12.8099	repressed Pax5 target - GSEA core					notch 1	surface receptor
Vcam1	vascular cell adhesion molecule 1	transmembrane receptor	8.42221	61.9678	4.93487	2.30301	2.06134	0.000235749	13.1125	3.73196	48.0293	40.3044	58.5843	100.953	4.69025	13.5243						vascular cell adhesion molecule 1; CD106, INCAM-100;	surface receptor
Ndrg1	N-myc downstream regulated 1	kinase	3.31495	21.0766	4.88267	2.28767	2.22024	2.66922e-13	2.22539	4.40451	15.6398	16.6302	24.9758	27.0604	1.08956	2.89164						N-myc downstream regulated 1; CAP43, CMT4D, DRG-1, DRG1, GC4, HMSNL, NDR1, NMSL, PROXY1, RIT42, RTP, TARG1, TDD5; N-myc downstream regulated gene 1 (NDRG1) is a potent metastasis suppressor with an undefined role in the stress response. The metastasis suppressor, N-myc downstream-regulated gene 1 (NDRG1), inhibits stress-induced autophagy in cancer cells. We found that Ndrg1 knock-out embryos wer…	protein trafficking
Ebi3	Epstein-Barr virus induced 3	cytokine	2.84687	18.1664	4.8801	2.28691	2.10835	1.99433e-05	2.42449	3.26924	21.5499	22.5205	7.7867	20.8084	0.422377	3.47761	repressed Pax5 target - GSEA core					Epstein-Barr virus induced gene 3; EBI-3, IL-27, IL-27B, IL27B, IL35B; Interleukin 35 (IL-35) is the recently identified member of the IL-12 family of cytokines and provides the possibility to be a target for new therapies for autoimmune, inflammatory diseases. It is composed of an alpha chain (p35) and a beta chain (EBI3). IL-35 mediates signaling by binding to its receptors, activates subsequen…	secreted
Erdr1	erythroid differentiation regulator 1	other	26.7056	187.259	4.86888	2.28359	2.06816	0.000103456	38.9998	14.4115	148.565	298.826	172.265	129.381	12.2941	38.209
Ifnlr1	interferon lambda receptor 1	transmembrane receptor	1.67976	9.98706	4.84194	2.27559	1.97827	0.00101906	0.520033	2.83948	3.58103	9.36725	13.1192	13.8807	1.15972	2.35217						interferon lambda receptor 1; CRF2/12, IFNLR, IL-28R1, IL28RA, LICR2; ype III interferons (IFNs) (or IFN-lambda) are the latest addition to the IFN family.	surface receptor
Ctsf	cathepsin F	peptidase	0.780313	5.45316	4.80032	2.26313	1.86434	0.00397276	1.19158	0.369051	3.69242	3.93048	3.93652	10.2532	0.411263	1.60103
Lynx1	Ly6/neurotoxin 1	transporter	3.60159	21.8433	4.78594	2.2588	2.19474	1.37113e-13	2.00856	5.19463	24.4578	18.5643	20.3601	23.9909	1.59303	1.42593						Ly6/neurotoxin 1; secreted Ly-6/uPAR-related protein 2;Prototoxin LYNX1, having homology both to Ly6 proteins and three-finger neurotoxins, is the first identified member of this family membrane-tethered by a GPI anchor; Lynx1 is a member of the ly-6/three finger superfamily of proteins, many of which modulate receptor signaling activity; Lynx1 specifically has been shown to modulate nicotinic ac…	signal transducer
Dkkl1	dickkopf like acrosomal protein 1	other	28.9176	181.028	4.77248	2.25474	2.2363	1.96849e-47	22.3292	35.506	171.104	176.604	200.027	176.376	6.58839	6.45924	repressed Pax5 target - GSEA core					dickkopf-like 1; SGY, SGY-1, SGY1, Soggy, mSgy; protein soggy-1; soggy 1; The acrosomal protein Dickkopf-like 1 (DKKL1) facilitates sperm penetration of the zona pellucida; Dickkopf-like1 (Dkkl1) encodes a glycoprotein secreted by postmeiotic male germ cells. Dickkopf-like1 regulates postpubertal spermatocyte apoptosis and testosterone production.	secreted
Net1	neuroepithelial cell transforming 1	other	13.7811	84.4167	4.76982	2.25394	2.16884	9.59898e-10	10.103	17.4592	118.718	95.3945	62.927	60.6277	3.67807	13.9188						neuroepithelial cell transforming 1; ARHGEF8A, NET1; Neuroepithelial transforming gene 1 (Net1) is a RhoA subfamily-specific guanine nucleotide exchange factor that is overexpressed in human breast cancer and is required for breast cancer cell migration and invasion.	signal transducer
Gas6	growth arrest specific 6	growth factor	2.00222	14.3861	4.76595	2.25276	1.86152	0.00391779	3.2847	0.719741	9.45245	7.97624	13.368	26.7475	1.28248	4.27463
Lrp1	LDL receptor related protein 1	transmembrane receptor	1.38554	9.7668	4.73452	2.24322	2.01325	0.000207393	2.12836	0.642718	7.49095	6.00538	11.4426	14.1282	0.74282	1.85198	repressed Pax5 target - GSEA core					low density lipoprotein receptor-related protein 1; LRP-1; TbetaR-V/LRP-1/IGFBP-3 receptor; alpha-2-macroglobulin receptor; apolipoprotein E receptor; low density lipoprotein receptor-related protein (LRP1) is a transmembrane receptor that integrates mult	surface receptor
Gdf11	growth differentiation factor 11	growth factor	1.00615	6.25795	4.68502	2.22805	2.15642	4.3902e-12	0.814523	1.19777	5.58006	4.97828	9.15255	5.3209	0.191626	0.972706						Growth differentiation factor 11; BMP-11, Bmp11; Growth differentiation factor 11 (GDF11) is a member of the transforming growth factor-beta super family of secreted factors.	secreted
Apoe	apolipoprotein E	transporter	151.253	1046.19	4.65221	2.21792	1.63447	0.0159724	234.648	67.8579	762.569	841.436	829.42	1751.32	83.3948	235.683						apolipoprotein E, AD2, LDLCQ5, LPG, mediates lipoprotein clearance by binding to two receptors:LDLR) and a chylomicron remnant receptor; ApoE is primarily produced by the liver and macrophages, and mediates cholesterol metabolism. Apolipoprotein E is a fat-binding protein (apolipoprotein) that is part of the chylomicron and intermediate-density lipoprotein (IDLs). ApoE is the principal cholestero…	transporter
Plvap	plasmalemma vesicle associated protein	other	5.10273	31.9902	4.62321	2.20889	2.0882	2.07432e-07	5.17325	5.03222	27.0283	30.9831	19.6109	50.3384	0.0705136	6.55451
Trem1	triggering receptor expressed on myeloid cells 1	transmembrane receptor	5.75833	34.5636	4.58347	2.19644	2.12616	4.5508e-12	4.63523	6.88142	28.7292	41.0033	24.7816	43.7404	1.1231	4.6135	repressed Pax5 target - GSEA core					triggering receptor expressed on myeloid cells 1; CD354, TREM-1; The triggering receptor expressed on myeloid cells 1 (TREM-1) is a cell surface receptor of the immunoglobulin superfamily, with a role in the amplification of proinflammatory cytokine production during infection. Triggering receptor expressed on myeloid cells 1 (TREM-1) is a superimmunoglobulin receptor expressed on myeloid cells t…	surface receptor
Dcn	decorin	other	1.12656	7.02411	4.5541	2.18717	1.79443	0.00477797	1.18414	1.06897	3.75785	6.02759	2.97739	15.3336	0.0575852	2.84437
Myom3	myomesin 3	other	0.909645	5.24557	4.5517	2.18641	1.90392	0.00109011	0.446654	1.37264	1.80724	5.84332	9.13422	4.19751	0.462992	1.53838						myomesin family, member 3, myomesin 3, a novel structural component of the M-band in striated muscle	cytoskeleton
Lamb2	laminin subunit beta 2	enzyme	1.0845	6.34935	4.51922	2.17607	2.04628	8.18751e-07	0.679954	1.48904	4.51045	4.24654	6.5471	10.0933	0.404544	1.34968						laminin, beta 2; LAMS, NPHS5, Lamb-2, Lams, npht; Laminins, a family of extracellular matrix glycoproteins, are the major noncollagenous constituent of basement membranes. They have been implicated in a wide variety of biological processes including cell adhesion, differentiation, migration, signaling, neurite outgrowth and metastasis. Laminins are composed of 3 non identical chains: laminin alph…	secreted
Il2ra	interleukin 2 receptor subunit alpha	transmembrane receptor	18.7714	108.114	4.51119	2.17351	1.944	0.000282617	9.61747	27.9254	80.1574	35.6	171.088	145.61	9.15396	30.8377						nterleukin 2 receptor, alpha chain; CD25, , IDDM10, IL2R, IMD41, TCGFR, p55, Ly-43; interleukin 2 receptor, alpha.	surface receptor
St5	suppression of tumorigenicity 5	enzyme	2.3071	13.6453	4.44784	2.15311	2.0826	8.15111e-12	2.15068	2.46352	16.2899	14.4685	9.59641	14.2262	0.156418	1.42603	repressed Pax5 target - GSEA core
Tubb2b	tubulin beta 2B class IIb	other	5.22829	30.9927	4.44474	2.1521	1.82219	0.00250468	3.85867	6.59792	16.5919	8.07836	48.1294	51.1713	1.36962	10.9289						tubulin, beta 2B class Iib; tubulin beta-2B chain	cytoskeleton
Lyst	lysosomal trafficking regulator	transporter	1.43145	8.05949	4.43985	2.15051	2.06432	1.36848e-09	0.868664	1.99424	11.2789	6.9271	6.75059	7.28137	0.562786	1.0788						lysosomal trafficking regulator; D13Sfk13, beige, bg, CHS, CHS1; LYST depletion causes a reduction in vesicle quantity per cell, while the total enzymatic content and vesicular pH are unaffected, supporting a role for LYST in lysosomal fission and/or fusion events. LYST depletion causes a reduction in vesicle quantity per cell, while the total enzymatic content and vesicular pH are unaffected, su…	other
Prss16	serine protease 16	peptidase	5.6876	30.8842	4.40677	2.13972	2.01682	8.18751e-07	2.36931	9.0059	39.1897	27.125	27.4602	29.7618	3.31829	2.82984	repressed Pax5 target - GSEA core					protease, serine, 16 (thymus), TSSP., contributes to the generation of the peptide repertoire presented by MHC class II molecules in the thymus	other (MHC peptidase)
Cavin3	caveolae associated protein 3	other	1.19323	7.55965	4.33588	2.11633	1.73079	0.00505448	1.92005	0.466409	7.38507	4.73633	9.2942	8.82301	0.726821	1.02495
A830010M20Rik	KIAA1107	other	1.51343	8.01821	4.30122	2.10475	1.97711	1.34675e-06	0.583177	2.44368	8.72846	6.99985	7.90214	8.44241	0.93025	0.380234	repressed Pax5 target - GSEA core
Abca1	ATP binding cassette subfamily A member 1	transporter	1.04988	5.90904	4.26958	2.09409	2.06579	1.04158e-26	0.835787	1.26397	5.61265	5.26195	5.90216	6.85939	0.214091	0.342757						ATP-binding cassette, sub-family A (ABC1), member 1; ABC-1, ABC1, CERP, HDLDT1, TGD; ATP-binding cassette transporter ABCA1 (member 1 of human transporter sub-family ABCA), also known as the cholesterol efflux regulatory protein (CERP) is a protein which in humans is encoded by the ABCA1 gene. This transporter is a major regulator of cellular cholesterol and phospholipid homeostasis.	transporter
Ncs1	neuronal calcium sensor 1	other	1.15425	6.58771	4.24038	2.08419	2.01951	2.36287e-12	1.1344	1.1741	7.07047	5.5223	8.09037	5.66771	0.019853	0.610501						neuronal calcium sensor 1; FLUP, FREQ; ER-resident protein WFS1. Here, we showed that WFS1 formed a complex with neuronal calcium sensor 1 (NCS1) and inositol 1,4,5-trisphosphate receptor (IP3R) to promote Ca2+ transfer between the ER and mitochondria. Our results describe a key role of NCS1 in ER-mitochondria cross-talk, uncover a pathogenic mechanism for Wolfram syndrome, and potentially reveal…	other
Acp2	acid phosphatase 2, lysosomal	phosphatase	1.4644	8.80813	4.18168	2.06408	1.89668	3.14398e-05	2.05462	0.874178	7.78814	7.50166	8.15272	11.79	0.590222	1.00285
Pglyrp2	peptidoglycan recognition protein 2	transmembrane receptor	5.94195	31.5895	4.17382	2.06137	1.97173	7.47017e-09	3.86672	8.01718	29.0391	40.7438	21.7984	34.7768	2.07523	4.04487	repressed Pax5 target - GSEA core					peptidoglycan recognition protein 2; PGRP-L, Pglyrpl, tagL; N-acetylmuramoyl-L-alanine amidase; peptidoglycan recognition protein long; PGLYRP-2 has amidase activity;Peptidoglycan recognition proteins (PGRPs) are a family of innate pattern recognition molecules that bind bacterial peptidoglycan. While the role of PGRPs in Drosophila innate immunity has been extensively studied, how the four mamma…	surface receptor
Cpq	carboxypeptidase Q	peptidase	0.924729	5.33445	4.17275	2.061	1.79495	0.00109906	1.06497	0.784485	3.10945	4.68089	4.08016	9.46731	0.140245	1.41514						plasma glutamate carboxypeptidase; no proper literature	metabolism
Acta2	actin, alpha 2, smooth muscle, aorta	other	2.49848	15.6381	4.1661	2.0587	1.73706	0.00285843	4.12251	0.874462	15.6522	10.1151	20.3781	16.4071	1.62402	2.11271
Fads2	fatty acid desaturase 2	enzyme	20.3462	110.804	4.08725	2.03113	1.98641	4.74174e-17	18.2889	22.4036	139.116	90.504	110.915	102.682	2.05736	10.3264						fatty acid desaturase 2; D6D, DES6, FADSD6, LLCDL2, SLL0262, TU13; The fatty acid desaturase 2 (FADS2) gene product catalyzes ?4 desaturation to yield n-3 docosahexaenoic acid and n-6 docosapentaenoic acid in human cells.	metabolism
Pard6b	par-6 family cell polarity regulator beta	other	1.19379	6.04026	3.98035	1.99289	1.88146	5.19015e-07	0.613667	1.77392	5.91225	5.92793	7.49495	4.8259	0.580126	0.549227
Tagln	transgelin	other	3.95637	22.4888	3.95833	1.98489	1.82338	3.67114e-05	5.58946	2.32328	21.2286	20.5885	22.6896	25.4486	1.63309	1.08013
Rcn3	reticulocalbin 3	other	3.71674	19.6553	3.95286	1.9829	1.88732	4.59501e-08	3.34961	4.08386	13.4677	18.8431	18.2515	28.0591	0.36712	3.04877							ER secretion
Smim5	small integral membrane protein 5	other	4.97888	26.7627	3.94157	1.97877	1.62095	0.00569104	5.7324	4.22537	55.1634	21.8134	17.4752	12.5989	0.753515	9.65213	repressed Pax5 target - GSEA core						unknown
Gfra1	GDNF family receptor alpha 1	transmembrane receptor	14.8597	69.7886	3.92898	1.97415	1.77288	0.000279569	4.51325	25.2062	80.7713	82.2555	55.845	60.2825	10.3465	6.83638		Stat5 in-vitro pro-B binding - GSEA core				GDNF family receptor alpha 1	surface receptor
Tbc1d16	TBC1 domain family member 16	other	3.87214	21.3623	3.9119	1.96787	1.87066	7.04588e-08	4.83389	2.91038	23.0908	18.5723	25.28	18.506	0.961754	1.69014	repressed Pax5 target - GSEA core					TBC1 domain family, member 16; Rab GTPase activating protein TBC1D16; TBC1 domain family, member 16 is a GTPase-activating protein for Rab4A that regulates transferrin receptor recycling and EGFR trafficking and signaling.	signal transducer
Zfp704	zinc finger protein 704	other	1.91098	9.34567	3.89089	1.9601	1.87079	1.94453e-08	0.966789	2.85517	7.04851	9.5331	10.86	9.94104	0.944193	0.814444		Stat5 in-vitro pro-B binding - GSEA core
Antxr2	ANTXR cell adhesion molecule 2	transmembrane receptor	1.20909	5.99088	3.85766	1.94773	1.86371	7.94379e-09	0.745948	1.67223	6.0071	6.13483	4.88294	6.93865	0.463143	0.422965						anthrax toxin receptor 2	surface receptor
Tox	thymocyte selection associated high mobility group box	transcription regulator	2.72896	13.3288	3.83172	1.93799	1.76714	9.14142e-05	1.66589	3.79204	6.46863	18.9921	14.1797	13.6747	1.06308	2.58163		Stat5 in-vitro pro-B binding - GSEA core				thymocyte selection-associated high mobility group box; thymocyte selection-associated high mobility group box protein TOX; thymus high mobility group box protein TOX; OX is a DNA-binding factor required for development of CD4(+) T cells, natural killer T cells and regulatory T cells; Thus, many cell lineages of the immune system share a TOX-dependent step for development. thymocyte selection-ass…	transcription regulator
Gp9	glycoprotein IX platelet	other	1.23507	6.47229	3.79932	1.92574	1.45126	0.0166849	1.65166	0.818476	9.99208	8.04123	4.28581	3.57002	0.416594	1.52901
Snord22	small nucleolar RNA, C/D box 22	other	8.22693	45.6974	3.77772	1.91752	1.40008	0.0211064	13.7953	2.65853	40.7876	34.8046	59.6612	47.5362	5.5684	5.33174						small nucleolar RNA, C/D box 22; no literature	unknown
Cacnb1	calcium voltage-gated channel auxiliary subunit beta 1	ion channel	1.69672	8.72089	3.77607	1.91689	1.8478	1.68887e-10	1.77676	1.61667	9.38317	6.6993	10.3286	8.47252	0.0800416	0.773075						calcium channel, voltage-dependent, beta 1 subunit, calcium channel beta-1 subunit	transporter
Plin3	perilipin 3	other	12.2258	62.6696	3.73019	1.89925	1.84491	5.39723e-14	13.3915	11.0602	64.2397	57.4228	66.1229	62.893	1.16566	1.87014
Jak2	Janus kinase 2	kinase	4.32453	20.7879	3.72264	1.89633	1.8441	1.06768e-12	2.80819	5.84088	19.6816	17.2569	26.878	19.3351	1.51635	2.09946
Dirc2	disrupted in renal carcinoma 2	other	12.101	55.533	3.70139	1.88807	1.77131	2.45809e-06	5.97721	18.2249	54.2425	64.7509	38.8881	64.2504	6.12383	6.05312	repressed Pax5 target - GSEA core					disrupted in renal carcinoma 2 disrupted in renal carcinoma 2; The DIRC2 protein belongs to the MFS (major facilitator superfamily) and has been previously detected by organellar proteomics as a tentative constituent of lysosomal membranes. DIRC2 is an electrogenic lysosomal metabolite transporter which is subjected to and presumably modulated by limited proteolytic processing.	transporter
Sulf2	sulfatase 2	enzyme	4.59211	22.9144	3.69635	1.8861	1.77244	1.60296e-06	4.09707	5.08716	19.5806	11.9486	28.6334	31.4951	0.495041	4.45063	repressed Pax5 target - GSEA core					sulfatase 2; extracellular sulfatase Sulf-2; SULF2, an enzyme that regulates multiple HSPG-dependent RTK signaling pathways, was expressed in primary human GBM tumors and cell lines. Extracellular heparan sulfate proteoglycans (HSPG)	signal transducer
Slc23a2	solute carrier family 23 member 2	transporter	4.28222	19.9827	3.65473	1.86976	1.78097	5.13204e-08	2.51879	6.04565	19.0859	13.8984	19.7808	27.1659	1.76343	2.73042
Myo10	myosin X	enzyme	1.27727	6.78784	3.65092	1.86826	1.60582	0.00216465	1.91341	0.641122	10.1282	4.93791	6.44595	5.63927	0.636146	1.1553						myosin X	cytoskeleton
Ica1	islet cell autoantigen 1	other	1.11867	5.82003	3.62051	1.85619	1.58755	0.00251587	1.59161	0.645735	4.06439	4.56959	6.67535	7.97077	0.47294	0.913013	repressed Pax5 target - GSEA core					islet cell autoantigen 1, 69kDa; ICA69, ICAp69; ICA69 is a novel Rab2 effector regulating ER-Golgi trafficking in insulinoma cells PICK1 and ICA69 control insulin granule trafficking and their deficiencies lead to impaired glucose tolerance. n particular, the roles of cytosolic factors that govern the formation and maturation of insulin granules are unclear. Here we report that PICK1 and ICA69, t…	ER protein trafficking
Bhlha15	basic helix-loop-helix family member a15	transcription regulator	2.43982	11.2579	3.6159	1.85436	1.68948	0.000111874	1.35979	3.51985	10.975	8.8367	18.1682	7.05177	1.08003	2.43901	repressed Pax5 target - GSEA core					basic helix-loop-helix family, member a15; Bhlhb8, MIST-1, Mist1; As they mature, professional secretory cells like pancreatic acinar and gastric chief cells induce the transcription factor MIST1 (also known as BHLHA15) to substantially scale up production of large secretory granules in a process that involves expansion of apical cytoplasm and redistribution of lysosomes and mitochondria. RAB26 i…	transcription regulator
B230118H07Rik	chromosome 11 open reading frame 74	other	1.04027	5.08598	3.59814	1.84725	1.72008	8.14543e-06	1.19025	0.890299	4.77558	5.94916	4.31657	5.3026	0.149975	0.351228
Mctp2	multiple C2 and transmembrane domain containing 2	other	2.38547	11.3354	3.58112	1.84041	1.74919	1.19801e-07	2.00174	2.76921	14.6935	6.81783	13.1779	10.6521	0.383734	1.72112						multiple C2 domains, transmembrane 2	unknown
Mgmt	O-6-methylguanine-DNA methyltransferase	enzyme	5.40943	23.0902	3.58075	1.84026	1.44146	0.0129348	1.06118	9.75769	20.1927	27.6411	29.2357	15.2914	4.34825	3.26209						O-6-methylguanine-DNA methyltransferase; Agat, AGT; 6-O-methylguanine-DNA methyltransferase; O-6-alkylguanine-DNA alkyltransferase; O-6-methylguanine-DNA-alkyltransferase; methylated-DNA--protein-cysteine methyltransferase;	metabolism
Gadd45g	growth arrest and DNA damage inducible gamma	other	2.64593	12.6265	3.5721	1.83677	1.63987	0.000481258	2.14594	3.14593	12.0184	5.87132	18.6257	13.9908	0.499995	2.64345						growth arrest and DNA-damage-inducible, gamma	signal transducer
Sema3g	semaphorin 3G	other	8.86566	40.8579	3.55921	1.83156	1.79607	1.25015e-18	6.09899	11.6323	35.9111	39.0202	42.3369	46.1633	2.76667	2.20195	repressed Pax5 target - GSEA core					sema domain, immunoglobulin domain (Ig), short basic domain, secreted, (semaphorin) 3G; sem2; Differential endothelial transcriptomics identifies semaphorin 3G as a vascular class 3 semaphorin. Semaphorins have been identified as axon guidance molecules. Yet, they have more recently also been characterized as attractive and repulsive regulators of angiogenesis. Although the mouse knockout phenoty…	secreted
Itgb5	integrin subunit beta 5	other	1.78602	9.29081	3.55186	1.82857	1.51376	0.0054593	2.59514	0.976901	5.50068	6.35594	9.62845	15.6782	0.809117	2.30743						integrin, beta 5; beta-5, beta5; Myo7a interacts with integrin 5 and selectively promotes integrin av5-mediated cell migration.	surface receptor
Ttc21b	tetratricopeptide repeat domain 21B	other	1.37406	6.30039	3.55022	1.82791	1.7603	5.37442e-10	0.842533	1.90558	6.32345	5.1705	7.03833	6.66928	0.531522	0.403921
Gm13889	chromosome 11 open reading frame 96	other	2.08102	11.1914	3.54758	1.82683	1.24836	0.0332073	3.68018	0.481872	8.21682	9.82342	11.6996	15.0256	1.59915	1.46284						no match in PubMed database	unknown
Lrg1	leucine rich alpha-2-glycoprotein 1	other	4.45166	24.1083	3.54247	1.82476	1.26263	0.0316055	7.66543	1.2379	12.8074	16.2061	27.7287	39.6909	3.21377	6.097
Hip1	huntingtin interacting protein 1	other	3.01217	13.7535	3.504	1.809	1.5386	0.00320437	1.88118	4.14317	5.38577	7.46244	20.5961	21.5698	1.13099	4.25746		Stat5 in-vitro pro-B binding - GSEA core				huntingtin interacting protein 1; HIP-I, ILWEQ, SHON, SHONbeta, SHONgamma 601767; Huntingtin protein (Htt), whose mutation causes Huntington's disease (HD), interacts with large numbers of proteins that participate in diverse cellular pathways. This observation indicates that wild-type Htt is involved in various cellular processes and that the mutated Htt alters these processes in HD. The roles o…	other
Dlx1	distal-less homeobox 1	transcription regulator	2.88069	12.5818	3.49194	1.80403	1.66339	3.8136e-05	1.35472	4.40666	14.41	11.5113	15.298	9.10774	1.52597	1.4123	repressed Pax5 target - GSEA core					distal-less homeobox 1; Dlx, Dlx-1; The Distal-less (Dlx) homeobox transcription factors (TFs) play a prominent role in regulating multiple facets of vertebrate biology. Though widely studied as mediators of tissue development, recent work has uncovered a role for this TF family in modulating the vertebrate hematopoietic compartment. Pertinent to our study, murine Dlx1-3 are expressed in an innat…	transcription regulator
Pxdc1	PX domain containing 1	other	1.69397	7.61332	3.47357	1.79642	1.59276	0.000783608	0.959483	2.42847	5.52583	4.43198	11.0059	9.48958	0.734492	1.56813						PX domain containing 1; no literature	unknown
Aig1	androgen induced 1	other	1.20519	5.42584	3.45492	1.78865	1.64634	4.88625e-05	0.831282	1.5791	3.52913	5.98004	5.32605	6.86816	0.373908	0.706806
Hook1	hook microtubule tethering protein 1	other	1.57665	6.75993	3.43799	1.78157	1.62233	0.000136779	0.669752	2.48355	7.70943	5.1447	8.32499	5.86059	0.906901	0.75104
Ctsl	cathepsin V	peptidase	2.42956	11.6779	3.43669	1.78102	1.56728	0.00104987	2.92261	1.93651	8.58098	10.91	7.31951	19.9011	0.493052	2.84014						cathepsin L; CATL1, MEP, CTSL, fs, nkt; Recognition of the importance of Cathepsin L (CTSL) to metastatic dissemination of cancer cells has led to the development of several CTSL inhibition strategies. Cathepsins (Ancient Greek kata- "down" and hepsein "boil"; abbreviated CTS) are proteases (enzymes that degrade proteins) found in all animals as well as other organisms. There are approximately a …	protein turnover
Cfb	complement factor B	peptidase	2.67654	11.8104	3.38656	1.75982	1.5667	0.000633637	2.13032	3.22276	9.54615	15.4896	5.82785	16.3778	0.54622	2.50525						complement factor B	other
Hmgn3	high mobility group nucleosomal binding domain 3	other	19.9059	88.8996	3.37727	1.75586	1.70615	8.94764e-13	15.9638	23.848	82.9562	66.3525	94.8183	111.471	3.94209	9.5228						high mobility group nucleosomal binding domain 3; PNAS-24, PNAS-25, TRIP7; Chromosomal proteins HMGN3a and HMGN3b regulate the expression of glycine transporter 1. The nucleosome binding protein HMGN3 modulates the transcription profile of pancreatic beta cells and affects insulin secretion. The chromatin-binding protein HMGN3 stimulates histone acetylation and transcription across the Glyt1 gene.	transcription regulator
Zcchc7	zinc finger CCHC-type containing 7	other	15.1825	68.0934	3.35849	1.74781	1.71635	8.95995e-20	13.9397	16.4254	76.5164	62.5268	64.9975	68.333	1.24284	3.04925
Ly6d	lymphocyte antigen 6 family member D	other	317.163	1308.14	3.35341	1.74563	1.63115	9.25284e-06	138.269	496.057	1491.29	1280.01	1230.02	1231.24	178.894	62.1503	repressed Pax5 target - GSEA core					lymphocyte antigen 6 complex_ locus D; Ly-61, Ly61, Thb; ly-6D; lymphocyte antigen 6D; thymocyte B-cell antigen	surface receptor
Smad3	SMAD family member 3	transcription regulator	17.7169	74.9528	3.34634	1.74258	1.68385	1.63732e-10	10.0969	25.337	72.5152	72.6045	73.885	80.8066	7.62006	1.97619
3830406C13Rik	chromosome 3 open reading frame 14	other	1.12466	5.56559	3.34441	1.74175	1.33339	0.0172387	1.85663	0.392702	6.4626	4.63164	5.8752	5.29292	0.731963	0.392332
Ifitm1	interferon induced transmembrane protein 1	other	95.1778	431.244	3.34429	1.7417	1.60806	3.66566e-05	93.8178	96.5379	644.997	257.007	504.554	318.416	1.36006	88.5783	repressed Pax5 target - GSEA core					interferon induced transmembrane protein 1 (9-27; dispanin subfamily A member 2a; interferon-induced protein 17; interferon-induced transmembrane protein 1; interferon-inducible protein 9-27; leu-13 antigen; ISG56 and IFITM1 proteins inhibit hepatitis C virus replication; Interferon-induced transmembrane protein 1 (IFITM1) is an essential mediator of interferon-g-induced antiproliferation. Here, …	surface receptor
Mcoln2	mucolipin 2	ion channel	6.38956	27.3589	3.31831	1.73045	1.68641	4.77404e-14	4.32488	8.45425	28.5942	26.5634	25.4034	28.8745	2.06468	0.830654	repressed Pax5 target - GSEA core					mucolipin 2, TRPML2 mucolipin 2; The TRPML2 protein, encoded by the Mcoln2 gene, is one of the three mucolipins (TRPML1-3), a subset of the TRP superfamily of ion channels. Although there are no thorough studies on the cellular distribution of TRPML2, its mRNA appears to be largely restricted to lymphocytes and other immune cells. TRPML2 is present in lysosomes (including the specialized lysosome…	transporter
Adgre1	adhesion G protein-coupled receptor E1	G-protein coupled receptor	1.3313	6.4802	3.31767	1.73017	1.32871	0.0171187	1.91051	0.75209	3.59387	3.39683	8.06514	10.8649	0.579212	1.81604		Stat5 in-vitro pro-B binding - GSEA core
Gimap4	GTPase, IMAP family member 4	other	51.262	214.874	3.28124	1.71424	1.64816	2.36181e-09	32.1713	70.3527	169.779	223.918	198.585	267.214	19.0907	20.6562	repressed Pax5 target - GSEA core					GTPase, IMAP family member 4; Ian-1, Ian1, Imap4; GTPase IMAP family member 4; immune associated nucleotide 1; immunity-associated protein 4; Gimap4, a member of the newly identified GTPase of the immunity-associated protein family (Gimap), is strongly induced by the pre-T-cell receptor in precursor T lymphocytes, transiently shut off in double-positive thymocytes, and reappears after TCR-mediate…	signal transducer
Pik3r5	phosphoinositide-3-kinase regulatory subunit 5	kinase	7.94336	34.3207	3.26533	1.70723	1.6187	3.52254e-07	7.21101	8.67572	36.4549	44.1034	23.3558	33.3686	0.732357	4.29527		Stat5 in-vitro pro-B binding - GSEA core				Phosphoinositide-3-kinase, regulatory subunit ; ptdIns-3-kinase p101, characterization of the PIK3R5 protein and findings suggest that it may play a role in the development of the cerebellum and vermis	signal transducer
Lax1	lymphocyte transmembrane adaptor 1	other	29.3316	126.277	3.26333	1.70635	1.63285	1.76343e-08	25.8056	32.8577	162.677	137.894	101.163	103.372	3.52606	14.7626						lymphocyte transmembrane adaptor 1; linker for activation of X cells; lymphocyte transmembrane adapter 1; membrane-associated adapter protein LAX; Negative regulation of TCR signaling by linker for activation of X cells (LAX) via phosphotyrosine-dependent and -independent mechanisms. LAX is a transmembrane adaptor protein that is expressed in both T and B cells. Upon stimulation via the antigen r…	signal transducer
Prickle3	prickle planar cell polarity protein 3	other	3.07786	12.5248	3.25781	1.7039	1.57134	4.72769e-05	1.37037	4.78536	11.2911	12.0245	11.9281	14.8553	1.70749	0.793696
9930111J21Rik1	predicted gene 12185	other	1.25125	5.22288	3.22326	1.68852	1.58162	5.32745e-06	0.854932	1.64756	6.92477	3.98863	5.02711	4.95101	0.396314	0.614548		Stat5 in-vitro pro-B binding - GSEA core
Snhg17	small nucleolar RNA host gene 17	other	1.55366	6.74536	3.20441	1.68006	1.548	5.45904e-05	1.64396	1.46337	8.72409	6.44557	7.24135	4.57045	0.090296	0.865135
Vasn	vasorin	other	1.25858	5.05393	3.18013	1.66909	1.51704	0.000207364	0.581402	1.93575	5.28919	4.18122	6.22056	4.52474	0.677174	0.452588						vasorin; Atia, Slitl2; The murine vasorin (Vasn) gene, initially known as Slit-like 2, encodes a transmembrane protein that shares structural similarities with the eponymous Slit proteins. However, whether it also shares functional similarities with these large secreted proteins remains to be elucidated. In a search for secreted and cell-surface molecules expressed in the cardiovascular system, b…	surface receptor
Lrfn1	leucine rich repeat and fibronectin type III domain containing 1	other	2.09188	8.50968	3.17222	1.66549	1.54603	2.27446e-05	1.20796	2.9758	5.66037	8.60597	10.133	9.63943	0.883919	1.00163	repressed Pax5 target - GSEA core
Shb	SH2 domain containing adaptor protein B	other	6.23722	24.476	3.12845	1.64545	1.5406	6.38741e-06	3.33622	9.13822	25.7164	28.1839	24.6813	19.3226	2.901	1.86831
D630045J12Rik	KIAA1549	other	1.37225	5.56378	3.10966	1.63675	1.58315	7.91594e-11	0.95599	1.78851	4.72085	4.64047	6.76378	6.13003	0.41626	0.526282						no literature	unknown
Prtn3	proteinase 3	peptidase	1.24253	5.00595	3.08997	1.62759	1.37362	0.00517604	0.955717	1.52934	6.79254	5.13196	4.52072	3.57858	0.286812	0.675809						proteinase 3 proteinase 3	metabolism
Fgr	FGR proto-oncogene, Src family tyrosine kinase	kinase	3.47263	13.9589	3.07372	1.61999	1.4541	0.000511498	2.96463	3.98064	21.5288	15.0194	9.22648	10.0608	0.508002	2.82871	repressed Pax5 target - GSEA core					Gardner-Rasheed feline sarcoma viral (v-fgr) oncogene homolog; Src kinase Fgr, SRC2, c-fgr, c-src2, p55-Fgr, p55c-fgr, p58c-fgr	signal transducer
Tmem91	transmembrane protein 91	other	3.65762	15.487	3.06009	1.61357	1.45327	0.000400027	4.36537	2.94988	18.1266	10.8241	16.4477	16.5496	0.707746	1.60111						transmembrane protein 91; DSPC3, SynDIG3, IFITMD6; no literature	surface receptor
Slc25a23	solute carrier family 25 member 23	transporter	3.79017	15.0758	3.05115	1.60935	1.46184	0.000233404	2.49892	5.08142	8.91698	10.8582	21.8421	18.686	1.29125	3.08943						solute carrier family 25 (mitochondrial carrier; phosphate carrier)_ member 23	transporter
Rhob	ras homolog family member B	enzyme	39.4206	156.405	3.04165	1.60485	1.328	0.0076427	34.0637	44.7774	103.95	294.72	70.0492	156.902	5.35685	49.447						ras homolog family member B; ARH6, ARHB, MST081, MSTP081, RHOH6; RhoB, a small GTPase recognized as tumour suppressor by promoting death of transformed cells. RhoB promotes ?H2AX dephosphorylation and DNA double-strand break repair.	signal transducer
Cacna1b	calcium voltage-gated channel subunit alpha1 B	ion channel	1.40072	5.47713	3.04128	1.60468	1.52065	6.26411e-07	0.936434	1.865	7.06998	4.76471	5.63189	4.44193	0.464281	0.587389
Acvr2b	activin A receptor type 2B	kinase	1.69401	6.54661	3.03154	1.60005	1.5269	6.99266e-08	0.983237	2.40479	5.88702	5.84507	6.65637	7.79798	0.710777	0.456909
Smim24	small integral membrane protein 24	other	42.9883	168.635	3.02523	1.59704	1.55643	1.10959e-13	30.6328	55.3437	178.756	164.696	181.941	149.147	12.3554	7.49871
Cercam	cerebral endothelial cell adhesion molecule	other	4.82847	19.5182	3.01681	1.59302	1.46822	6.62407e-05	4.14012	5.51682	13.0319	13.7514	21.407	29.8826	0.688349	3.94036						cerebral endothelial cell adhesion molecule	unknown
Kcnn4	potassium calcium-activated channel subfamily N member 4	ion channel	39.3598	154.029	3.01473	1.59203	1.54495	2.16195e-11	28.188	50.5317	118.093	168.04	177.754	152.232	11.1718	13.0823						potassium intermediate/small conductance calcium-activated channel, subfamily N, member 4; KCa3.1	transporter

## Sheet: Downregulated PJ vs Ctrl B-ALL
Dataset EV3: Downregulated genes in ex vivo sorted Pax5(Jak2/+) [PJ] vs Pax5(+/–) Cdkn2ab(+/–) [Ctrl] B-ALL cells, determined by RNA-seq
							Shrunken
Gene (mm10)	Ingenuity description	Ingenuity type	Mean TPM	Mean TPM	Fold change	Log2-fold change	Log2-fold change	Adjusted	TPM 36328	TPM 36329	TPM 6345	TPM 36346	TPM 36347	TPM 36348	SEM (TPM)	SEM (TPM)	Regulated Pax5 target gene	Stat5 binding		Gene description	Functional annotation
			Ctrl B-ALL	PJ B-ALL	Ctrl / PJ	Ctrl / PJ	Ctrl / PJ	P value	Ctrl B-ALL	Ctrl B-ALL	PJ B-ALL	PJ B-ALL	PJ B-ALL	PJ B-ALL	Ctrl B-ALL	PJ B-ALL	Pro-B cells	Pro-B cells
Mc1r	melanocortin 1 receptor	G-protein coupled receptor	9.06862	0.0321889	-449.373	-8.81177	-8.27816	1.50704e-07	17.2097	0.927546	0.0179873	0.0161785	0.0760085	0.0185813	8.14107	0.0146155				melanocortin 1 receptor (alpha melanocyte stimulating hormone receptor); Mshra, Tob, e; MC1-R; MSH-R; extension recessive yellow; melanocortin receptor 1; melanocortin-1 receptor; melanocyte-stimulating hormone receptor; tobacco darkening melanocortin 1 receptor (alpha melanocyte stimulating hormone receptor)	surface receptor
Tubb3	tubulin beta 3 class III	other	68.296	0.348352	-309.007	-8.2715	-7.90933	2.54156e-10	124.677	11.9152	0.189441	0.170391	0.720463	0.313114	56.3808	0.128008				tubulin, beta 3	cytoskeleton
Cst6	cystatin E/M	other	5.83564	0.0250191	-269.804	-8.07577	-0.447104	0.000847472	0.0439942	11.6273	0	0.0299984	0.052851	0.0172268	5.79165	0.0111284
Fam183b	family with sequence similarity 183, member B	other	10.3939	0.0837127	-203.127	-7.66624	-0.549081	0.00162908	19.9375	0.850386	0	0	0.224894	0.109957	9.54354	0.0537251
Rsph1	radial spoke head component 1	other	17.511	0.249569	-93.4355	-6.5459	-6.47018	4.27679e-37	16.757	18.265	0.298675	0.322367	0.315525	0.0617073	0.754022	0.062818	activated Pax5 target - GSEA core	Stat5 in-vitro pro-B binding - GSEA core		Radial spoke head 1 homolog (Chlamydomonas); TSGA2 epididymal isoform; male meiotic metaphase chromosome-associated acidic protein; meichroacidin; radial spoke head 1 homolog; testis specific gene A2; testis-specific gene A2 protein;	unknown
Tmem98	transmembrane protein 98	other	49.98	0.817363	-83.5465	-6.38451	-6.3499	2.63188e-81	49.0203	50.9398	0.776761	0.493164	0.772314	1.22721	0.959767	0.151866	activated Pax5 target - GSEA core			transmembrane protein 98; no literature	surface receptor
Gfi1b	growth factor independent 1B transcriptional repressor	transcription regulator	17.3239	0.364697	-61.857	-5.95087	-5.86467	7.96932e-30	11.1937	23.454	0.0723245	0.325257	0.687643	0.373563	6.13014	0.126297	activated Pax5 target - GSEA core			growth factor independent 1B transcription repressor; growth factor independent 1B (potential regulator of CDKN1A, translocated in CML); growth factor independent protein 1B; potential regulator of CDKN1A translocated in CML; zinc finger protein Gfi-1b; Gfi1b negatively regulates Rag expression directly and via the repression of FoxO1; Gfi family members are essential for normal B cell developmen…	transcription regulator
Pcolce2	procollagen C-endopeptidase enhancer 2	other	6.21558	0.201308	-43.8917	-5.45588	-5.28264	1.10959e-13	6.73797	5.69319	0.141238	0	0.335714	0.328279	0.522393	0.0807878
Rtl5	retrotransposon Gag like 5	other	6.56716	0.212433	-39.7867	-5.31421	-5.26404	3.47812e-45	4.28197	8.85236	0.152165	0.205295	0.22505	0.267223	2.28519	0.023882
Fbp1	fructose-bisphosphatase 1	phosphatase	23.7738	0.950384	-37.2276	-5.2183	-5.0658	5.30172e-15	34.6702	12.8774	0.311841	0.601033	1.60011	1.28855	10.8964	0.298089		Stat5 in-vitro pro-B binding - GSEA core
Lrtm2	leucine rich repeats and transmembrane domains 2	other	5.52004	0.232547	-31.7389	-4.98818	-4.93028	1.09995e-36	4.91367	6.1264	0.250728	0.209406	0.340551	0.129503	0.606365	0.0439212
Htra3	HtrA serine peptidase 3	peptidase	53.1116	2.47177	-29.7608	-4.89534	-4.82777	2.5569e-31	54.7504	51.4727	1.12645	1.82027	3.46914	3.4712	1.63882	0.593574	repressed Pax5 target	Stat5 in-vitro pro-B binding - GSEA core		HtrA serine peptidase 3; Prsp, Tasp; The HtrA proteases degrade damaged proteins and thus control the quality of proteins and protect cells against the consequences of various stresses; they also recognize specific protein substrates and in this way participate in regulation of many pathways. We hypothesize that stimulation of the HtrA's proteolytic activity might be beneficial in therapies of ca…	protein turnover
Cdkn1a	cyclin dependent kinase inhibitor 1A	kinase	58.1783	2.92004	-28.5843	-4.83715	-4.7522	1.34747e-24	73.7914	42.5652	1.55334	2.56142	4.9913	2.5741	15.6131	0.730655	activated Pax5 target - GSEA core			cyclin-dependent kinase inhibitor 1A (p21_ Cip1) cyclin-dependent kinase inhibitor 1A (p21, Cip1)	cell cycle
Camkv	CaM kinase like vesicle associated	kinase	18.4145	0.866656	-27.5571	-4.78435	-4.62826	2.53041e-13	13.6679	23.1611	1.8912	0.254175	0.849679	0.471569	4.74659	0.362997
Slpi	secretory leukocyte peptidase inhibitor	other	38.7225	2.19376	-24.9598	-4.64154	-4.05659	0.000559644	57.0144	20.4306	1.50428	5.54734	0.63566	1.08777	18.2919	1.13184				secretory leukocyte peptidase inhibitor; ALK1, ALP, BLPI, HUSI, HUSI-I, MPI, WAP4, WFDC4; Secretory leukocyte protease inhibitor (SLPI), 11.7 kDa serine protease inhibitor, is produced primarily in the respiratory tract, but it is often elevated in lung, head/neck and ovarian cancers .Secretory leukocyte protease inhibitor (SLPI) is an innate immune peptide present on the genitourinary tract muco…	protein turnover
Rbp1	retinol binding protein 1	transporter	38.8693	2.30332	-23.7314	-4.56873	-4.49247	1.06355e-25	49.868	27.8706	2.20712	2.93264	1.43078	2.64273	10.9987	0.326831				retinol binding protein 1, cellular; CRABP-I, CRBP, CRBP1, CRBPI, RBPC; Four Cellular Retinol-binding Proteins (CRBP 1, 2, 3, 4) are encoded in the human genome. CRBP 1 and 2, sharing a 56% amino acid sequence identity, exhibit the highest binding affinities for retinol.	other
Klrb1c	killer cell lectin like receptor B1	transmembrane receptor	12.9463	0.809602	-20.9841	-4.39123	-4.32963	2.91039e-30	10.0383	15.8542	0.450599	0.833089	0.687585	1.26713	2.90796	0.171673	activated Pax5 target - GSEA core
Smtnl2	smoothelin like 2	other	19.1093	1.25871	-20.7204	-4.37298	-4.28898	3.30377e-22	17.3556	20.863	0.703069	0.677537	2.20167	1.45257	1.75369	0.362085	activated Pax5 target - GSEA core			smoothelin-like 2 smoothelin-like 2	cytoskeleton unknown
Fibcd1	fibrinogen C domain containing 1	other	9.10392	0.650715	-20.5909	-4.36394	-4.24886	2.89143e-16	13.6954	4.5124	0.596331	0.598731	0.820431	0.587369	4.59152	0.0566246
Gjc2	gap junction protein gamma 2	transporter	14.0563	1.01917	-20.4552	-4.3544	-4.17724	1.09335e-10	21.3613	6.7513	0.526166	0.815048	0.802894	1.93258	7.30502	0.311691
Gas7	growth arrest specific 7	transcription regulator	15.6973	1.06822	-20.2712	-4.34136	-4.31128	1.35002e-61	17.0945	14.3002	1.01888	0.956615	1.18022	1.11715	1.3971	0.0498572	activated Pax5 target - GSEA core	Stat5 in-vitro pro-B binding - GSEA core		growth arrest-specific 7; no specific literature	unknown
Ubash3a	ubiquitin associated and SH3 domain containing A	enzyme	29.2127	1.918	-19.9252	-4.31652	-4.21262	8.58391e-18	20.7	37.7254	0.557803	2.0269	2.8285	2.25878	8.5127	0.483662	activated Pax5 target - GSEA core
Cox6a2	cytochrome c oxidase subunit 6A2	enzyme	26.4395	1.8827	-19.7756	-4.30565	-4.17028	1.14669e-13	34.2894	18.5895	3.09942	1.70861	1.68995	1.03283	7.84995	0.434947	repressed Pax5 target			cytochrome c oxidase subunit VIa polypeptide 2	metabolism
Efhd1	EF-hand domain family member D1	other	27.2996	1.99062	-18.4044	-4.20198	-4.0167	7.00905e-10	23.7226	30.8766	0.353096	2.60422	3.65556	1.34959	3.57697	0.721163				EF-hand domain family, member D1; mitocalcin; EF-hand domain-containing protein 1; EF-hand domain-containing protein D1; swiprosin-2; Small Ca(2+) binding adaptor proteins of the EF hand family play important roles in neuronal and immune cell Ca(2+) signaling. Swiprosin-1/EFhd2 (EFhd2) and Swiprosin-2/EFhd1 (EFhd1) are conserved and very homologous Ca(2+) binding adaptor proteins of the EF hand f…	signal transducer
Bfsp2	beaded filament structural protein 2	other	93.5486	6.93248	-18.0975	-4.17772	-4.14518	1.01315e-54	82.6895	104.408	4.75901	5.97785	7.58458	9.40848	10.8591	1.00793	activated Pax5 target - GSEA core			beaded filament structural protein 2, phakinin	cytoskeleton
Rtn4rl2	reticulon 4 receptor like 2	other	20.8179	1.55883	-16.7411	-4.06532	-3.91801	6.5746e-12	8.89979	32.7359	0.782514	0.93843	1.87376	2.64061	11.9181	0.433686
Bcat1	branched chain amino acid transaminase 1	enzyme	5.77788	0.470968	-16.4267	-4.03797	-3.8472	3.00793e-09	4.69845	6.85732	0.512333	0.0658303	0.541237	0.764472	1.07943	0.146324	activated Pax5 target - GSEA core	Stat5 in-vitro pro-B binding - GSEA core		branched chain amino-acid transaminase 1_ cytosolic branched chain amino-acid transaminase 1, cytosolic	metabolism
Cd38	CD38 molecule	enzyme	21.7209	1.94224	-14.1952	-3.82733	-3.78267	4.67871e-36	12.5188	30.923	1.72756	1.75052	1.98673	2.30416	9.20207	0.134107	activated Pax5 target - GSEA core	Stat5 in-vitro pro-B binding - GSEA core		DP-ribosyl cyclase 1; ADP-ribosyl cyclase/cyclic ADP-ribose hydrolase; CD38 antigen (p45); NAD(+) nucleosidase; cADPr hydrolase 1; cyclic ADP-ribose hydrolase 1; CD38 is a glycosylated membrane protein with ectonucleotidase properties.	surface receptor
Adora2a	adenosine A2a receptor	G-protein coupled receptor	10.9882	1.16047	-12.6305	-3.65884	-3.5329	2.278e-12	10.3597	11.6167	0.558765	1.75901	0.688669	1.63544	0.628546	0.312049				adenosine A2a receptor; A2AAR, A2aR, AA2AR, ADORA2, RDC8; Adenosine A(2A) receptor (A(2A)R) blockade enhances innate and adaptive immune responses. Adenosine produced as a byproduct of metabolic activity is present in all tissues and produces dose-dependent suppression of TCR signaling. Naive T cell maintenance depends on inhibition of TCR signals by environmental sensors, which are yet to be ful…	surface receptor
Cma1	chymase 1	peptidase	8.4809	0.889579	-12.6037	-3.65578	-3.53797	4.0556e-13	7.65451	9.3073	0.664921	1.19611	0.510861	1.18642	0.826395	0.177007
Bcar3	BCAR3, NSP family adaptor protein	other	5.45696	0.627389	-11.0194	-3.46198	-3.33476	1.54381e-11	2.9001	8.01381	0.298214	0.583783	0.667138	0.960423	2.55686	0.136244	activated Pax5 target - GSEA core	Stat5 in-vitro pro-B binding - GSEA core		breast cancer anti-estrogen resistance 3; AND-34; NSP2, SH2D3B; SH2 domain-containing protein 3B; breast cancer anti-estrogen resistance protein 3; breast cancer antiestrogen resistance 3 protein; dJ1033H22.2 (breast cancer anti-estrogen resistance 3); novel SH2-containing protein 2 breast cancer anti-estrogen resistance 3 breast cancer anti-estrogen resistance 3	signal transducer
Fkbp11	FK506 binding protein 11	enzyme	5.66504	0.758889	-10.9147	-3.4482	-3.16929	1.3224e-05	7.83971	3.49038	0.348243	0.501157	1.25083	0.935329	2.17467	0.205789	activated Pax5 target - GSEA core
Mcpt4	mast cell protease 4	peptidase	12.9351	1.5364	-10.8875	-3.44459	-3.26701	2.35131e-08	10.8858	14.9844	1.26451	2.8733	0.632771	1.37501	2.04934	0.474678
Fcmr	Fc fragment of IgM receptor	other	36.0131	4.1192	-10.8233	-3.43606	-2.80967	0.00450917	16.4378	55.5884	0.839615	5.68373	2.14743	7.80604	19.5753	1.59906	activated Pax5 target - GSEA core
Aldh1l1	aldehyde dehydrogenase 1 family member L1	enzyme	6.83944	0.987205	-10.6272	-3.40969	-3.05577	0.000149701	12.4593	1.21959	0.71366	1.09499	0.6874	1.45277	5.61986	0.180987				aldehyde dehydrogenase 1 family, member L1; 10-FTHFDH, 10-fTHF, FDH, FTHFD, Neut2; LDH1L1, a member of the aldehyde dehydrogenase superfamily of enzymes, catalyzes the conversion of 10-formyltetrahydrofolate to tetrahydrofolate and CO2. Based on the basic mechanism of ALDH converting aldehyde to carboxylic acid with by-product NADH, we suggested that ALDH1L1 may contribute to ATP production using…	metabolism
Ikzf3	IKAROS family zinc finger 3	transcription regulator	9.76691	1.20378	-9.89701	-3.30699	-3.05329	7.78118e-06	3.67606	15.8578	0.418028	1.57627	0.628447	2.19237	6.09085	0.414777	activated Pax5 target - GSEA core			IKAROS family zinc finger 3 (Aiolos) IKAROS family zinc finger 3 (Aiolos)	transcription regulator
Ccl5	C-C motif chemokine ligand 5	cytokine	123.815	16.3869	-9.87453	-3.30371	-3.2139	2.22637e-15	107.042	140.587	18.8605	23.5485	8.78252	14.3561	16.7722	3.15381				chemokine (C-C motif) ligand 5; MuRantes, RANTES, SISd, Scya5, TCP228	secreted
Tpsb2	tryptase alpha/beta 1	peptidase	14.0064	1.91519	-9.65941	-3.27194	-3.07725	2.65423e-07	12.3549	15.658	0.545026	3.32259	1.7913	2.00186	1.65152	0.568695				tryptase beta 2; Mcp6, Mcpt6	metabolism
Gm37065	predicted gene, 37065	other	37.4171	5.32936	-9.45948	-3.24176	-3.16276	5.00222e-17	36.732	38.1023	3.23222	7.04434	5.64718	5.39369	0.685132	0.787627
Spns3	sphingolipid transporter 3 (putative)	other	283.794	42.0093	-9.3362	-3.22283	-3.18202	1.16102e-33	317.35	250.238	36.1132	46.0021	42.7042	43.2177	33.556	2.09461	repressed Pax5 target			spinster homolog 3 (Drosophila), putative human transporters	unknown
Rbpms	RNA binding protein, mRNA processing factor	transcription regulator	24.128	3.43121	-9.03893	-3.17615	-3.10573	7.78817e-19	17.6582	30.5977	2.78828	5.18436	2.89607	2.85614	6.46974	0.584806	activated Pax5 target - GSEA core			RNA binding protein with multiple splicing; HEart, RRM Expressed Sequence; RBP-MS; RNA-binding protein gene with multiple splicing; RNA-binding protein with multiple splicing; RNA-binding protein with multiple splicing (RBP-MS); heart and RRM expressed sequence;	unknown
Cox7a1	cytochrome c oxidase subunit 7A1	enzyme	32.1482	5.40552	-8.80479	-3.13829	-2.87696	2.08436e-05	46.384	17.9124	3.78044	2.91452	10.6499	4.27719	14.2358	1.77066				cytochrome c oxidase subunit VIIa polypeptide 1; COX7A, COX7AH, COX7AM; oreover, a set of genes influencing oxidative phosphorylation (OXPHOS) is downregulated in diabetic muscle. Here we studied whether genetic, epigenetic and non-genetic factors influence a component of the respiratory chain, COX7A1, previously shown to be downregulated in skeletal muscle from patients with type 2 diabetes.	other (mitochondrium)
Slc52a3	solute carrier family 52 member 3	transporter	5.29722	0.847926	-8.38234	-3.06735	-2.97735	3.98542e-14	4.60842	5.98602	0.952822	0.492778	1.20789	0.738212	0.688802	0.15241	activated Pax5 target - GSEA core	Stat5 in-vitro pro-B binding - GSEA core		solute carrier family 52 (riboflavin transporter), member 3; BVVLS, BVVLS1, C20orf54, RFT2, RFVT3, bA371L19.1, hRFT2; Functional involvement of RFVT3/SLC52A3 in intestinal riboflavin absorption. These results strongly suggest that RFVT3 would functionally be involved in riboflavin absorption in the apical membranes of intestinal epithelial cells.	transporter
Cyth3	cytohesin 3	other	18.0164	2.87441	-8.17438	-3.03111	-2.90681	3.02063e-10	12.8261	23.2068	1.02973	3.12414	3.26348	4.0803	5.19036	0.650047				cytohesin 3; ARNO3, GRP1, PSCD3, cytohesin-3; Arf6 guanine nucleotide exchange factor (GEF) Grp1. Cytohesins are Arf guanine nucleotide exchange factors (GEFs) that regulate membrane trafficking and actin cytoskeletal dynamics.	signal transducer
Cd247	CD247 molecule	transmembrane receptor	9.82956	1.82435	-7.67717	-2.94057	-2.77654	1.1442e-07	12.1443	7.5148	0.658304	1.76344	2.53988	2.33579	2.31476	0.421992	repressed Pax5 target			CD247 molecule; CD3-ZETA, CD3H, CD3Q, CD3Z, IMD25, T3Z, TCRZ 186780; Cd3-eta, Cd3-zeta, Cd3h, Cd3z, Cd3zeta, T3z, Tcrk, Tcrz; The CD3 ? chain (CD247), a gene involved in T-cell signaling, has been shown to associate with blood pressure in human genetic studies.	signal transducer
8430423G03Rik	RIKEN cDNA 8430423G03 gene	other	5.1895	0.953234	-7.57907	-2.92202	-2.31067	0.00859156	4.98704	5.39195	0.103111	0.463708	2.28748	0.958636	0.202454	0.478068	activated Pax5 target - GSEA core	Stat5 in-vitro pro-B binding - GSEA core		no literature	unknown
H2-Aa	major histocompatibility complex, class II, DQ alpha 1	transmembrane receptor	299.457	53.2371	-7.53907	-2.91439	-2.80792	1.2177e-11	285.49	313.424	35.8644	68.7711	30.1127	78.2003	13.967	11.9059	activated Pax5 target - GSEA core			histocompatibility 2, class II antigen A, alpha; A alpha; H-2 class II histocompatibility antigen, A-B alpha chain; H-2 class II histocompatibility antigen, A-F alpha chain; H-2 class II histocompatibility antigen, A-K alpha chain; H-2 class II histocompatibility antigen, A-Q alpha chain; H-2 class II histocompatibility antigen, A-R alpha chain; H-2 class II histocompatibility antigen, A-S alpha …	surface receptor
Eps8	epidermal growth factor receptor pathway substrate 8	peptidase	9.87787	1.70257	-7.42031	-2.89148	-2.73365	8.35705e-08	6.05697	13.6988	0.987781	1.52477	1.04351	3.25424	3.82089	0.531081	activated Pax5 target - GSEA core	Stat5 in-vitro pro-B binding - GSEA core
Dlk1	delta like non-canonical Notch ligand 1	other	74.4836	13.4192	-7.26023	-2.86002	-2.06967	0.0216173	59.795	89.1721	3.09512	25.7323	20.0958	4.75353	14.6886	5.61152	repressed Pax5 target			delta-like 1 homolog (Drosophila); Notch ligand Delta-like 1; DLK-1, DlkI, FA1, Ly107, Peg9, SCP1, ZOG, pG2, pref-1; dipocyte differentiation inhibitor protein; fetal antigen 1; preadipocyte factor 1; protein delta homolog 1; stromal cell derived protein 1 delta-like 1 homolog (Drosophila); Dlk1 is a Notch related transmembrane protein that has been reportedly expressed in several neurogenic regi…	surface receptor
Padi2	peptidyl arginine deiminase 2	enzyme	21.078	3.94186	-7.21908	-2.85182	-2.80316	6.32093e-24	21.3471	20.809	3.94661	4.77034	3.14523	3.90526	0.269067	0.331959		Stat5 in-vitro pro-B binding - GSEA core
Ctsw	cathepsin W	peptidase	18.6889	3.41246	-7.14643	-2.83722	-2.7237	2.19923e-10	14.9485	22.4293	2.56586	4.3684	1.88775	4.82785	3.74041	0.704664				cathepsin W; lymphopain, LYPN; Cathepsin W is a member of the papain-like family of cysteine proteases.	protein turnover
Wdfy1	WD repeat and FYVE domain containing 1	other	5.09034	0.967911	-7.05052	-2.81773	-2.76849	3.4857e-23	4.65834	5.52235	1.11816	0.779431	1.12218	0.851873	0.432004	0.089146
H2-Eb1	major histocompatibility complex, class II, DR beta 5	transmembrane receptor	193.557	38.0811	-7.01034	-2.80948	-2.68536	1.15053e-09	220.444	166.67	27.6341	49.6394	20.8939	54.1569	26.8869	8.14741				H2-Eb1 histocompatibility 2, class II antigen E beta; no functional analysis	surface receptor
Cd2	CD2 molecule	transmembrane receptor	23.1854	4.29146	-6.89406	-2.78535	-2.53079	6.36903e-05	15.7513	30.6196	1.72782	6.88971	1.8253	6.72302	7.43416	1.45251		Stat5 in-vitro pro-B binding - GSEA core		CD2 molecule; LFA-2, SRBC, T11; CD2 is a transmembrane cell surface glycoprotein found on T lymphocytes and natural killer cells and plays important roles in immune recognition. The interaction between human CD2 and its counter receptor CD58 facilitates surface adhesion between helper T lymphocytes and antigen presenting cells as well as between cytolytic effectors and target cells.	surface receptor
Ccl22	C-C motif chemokine ligand 22	cytokine	7.75663	1.42887	-6.87452	-2.78126	-2.55096	2.39382e-05	5.02299	10.4903	0.582111	2.51969	0.922426	1.69124	2.73363	0.431299				chemokine (C-C motif) ligand 22; ABCD-1, DCBCK, MDC, Scya22; CCR4 = receptor for CCL22. TGF--miR-34a-CCL22 signaling-induced Treg cell recruitment promotes venous metastases of HBV-positive hepatocellular; Tumor secretion of CCL22 activates intratumoral Treg infiltration and is independent prognostic predictor of breast cancer. carcinoma. Hodgkin and Reed-Sternberg cells produce various chemokine…	secreted
H1fx	H1 histone family member X	other	46.2183	9.72627	-6.8617	-2.77857	-2.62898	7.25578e-08	65.8512	26.5853	8.37555	12.2765	11.0109	7.24213	19.633	1.16007	activated Pax5 target - GSEA core			H1 histone family, member X	other
Klf4	Kruppel like factor 4	transcription regulator	8.46675	1.6642	-6.62007	-2.72685	-2.56089	5.32354e-07	7.3282	9.6053	1.55845	2.99814	0.937515	1.16271	1.13855	0.462794	repressed Pax5 target	Stat5 in-vitro pro-B binding - GSEA core		Kruppel-like factor 4; EZF, Gklf, Zie;	transcription regulator
Ctdspl	CTD small phosphatase like	other	7.26132	1.42452	-6.61388	-2.7255	-2.64424	1.52491e-13	4.88367	9.63897	0.82591	1.35763	1.94057	1.57397	2.37765	0.232997	activated Pax5 target - GSEA core	Stat5 in-vitro pro-B binding - GSEA core		CTD (carboxy-terminal domain, RNA polymerase II, polypeptide A) small phosphatase-like; HYA22, PSR1, RBSP3, SCP3; Preferentially catalyzes the dephosphorylation of Ser-5 within the tandem 7 residue repeats in the C-terminal domain (CTD) of the largest RNA polymerase II subunit POLR2A. Negatively regulates RNA polymerase II transcription, possibly by controlling the transition from initiation/capp…	transcription regulator
Rag2	recombination activating 2	enzyme	7.59708	1.52724	-6.41743	-2.682	-2.44649	4.57485e-05	4.62982	10.5643	0.441941	1.24434	1.62391	2.79875	2.96726	0.490237				Recombination-activating gene 2	other (recombination)
Ccnd3	cyclin D3	kinase	399.619	80.6238	-6.39953	-2.67797	-2.64719	1.56546e-35	277.422	521.816	65.3046	85.4053	81.647	90.1385	122.197	5.39381		Stat5 in-vitro pro-B binding - GSEA core		cyclin D3 cyclin D3	cell cycle
Hvcn1	hydrogen voltage gated channel 1	ion channel	45.4201	9.43129	-6.31242	-2.65819	-2.52713	1.767e-08	32.4262	58.414	3.74083	8.15126	11.5028	14.3303	12.9939	2.27873	activated Pax5 target - GSEA core	Stat5 in-vitro pro-B binding - GSEA core		hydrogen voltage-gated channel 1 hydrogen voltage-gated channel 1	transporter
H2-Ab1	major histocompatibility complex, class II, DQ beta 1	other	365.987	81.2142	-6.23277	-2.63987	-2.54948	4.4859e-12	408.351	323.623	57.5481	86.5333	60.7948	119.981	42.3638	14.4573
1700072O05Rik	RIKEN cDNA 1700072O05 gene	other	6.08406	1.29284	-6.22937	-2.63909	-2.46601	1.67279e-06	5.29096	6.87716	0.986342	1.50816	1.25038	1.42647	0.793098	0.115457		Stat5 in-vitro pro-B binding - GSEA core		no literature	unknown
Cd7	CD7 molecule	other	9.69387	2.0434	-6.19582	-2.63129	-2.22916	0.00249757	8.02251	11.3652	0.506828	3.5899	0.870059	3.20682	1.67135	0.789673				CD7 molecule; GP40, LEU-9, TP41, Tp40; CD7, a T-cell and NK cell receptor; A ligand for CD7, SECTM1 (secreted and transmembrane protein 1), is highly expressed in many tumors. Human (h) CD7 is a 40 kDa single chain Ig superfamily molecule that is expressed on thymocytes, a major subunit of peripheral T cells, and most natural killer cells. Ligands for hCD7 include the epithelial cell-produced mol…	surface receptor
Cst7	cystatin F	other	46.8379	9.47431	-6.1922	-2.63045	-2.49901	5.59572e-08	21.5073	72.1686	5.41268	8.83519	14.3304	9.319	25.3307	1.83737	repressed Pax5 target	Stat5 in-vitro pro-B binding - GSEA core		cystatin F (leukocystatin); cystatin-7; cystatin-F; cystatin-like metastasis-associated protein; leukocystatin; Cystatin F is a cathepsin C-directed protease inhibitor regulated by proteolysis; Cystatins are a family of naturally occurring cysteine protease inhibitors, yet the target proteases and biological processes they regulate are poorly understood. Cystatin F is expressed selectively in imm…	secreted
Myo1e	myosin IE	enzyme	5.77713	1.23892	-6.08201	-2.60455	-2.5224	7.30041e-13	4.4885	7.06576	1.03949	1.37846	0.830639	1.70709	1.28863	0.192596		Stat5 in-vitro pro-B binding - GSEA core		myosin IE myosin IE	cytoskeleton
Phlda1	pleckstrin homology like domain family A member 1	other	5.69451	1.16039	-6.06299	-2.60003	-2.3131	0.000345689	2.22505	9.16397	0.843416	0.819289	0.748438	2.23044	3.46946	0.35725	activated Pax5 target - GSEA core			pleckstrin homology-like domain, family A, member 1; DT1P1B11, PHRIP, TDAG51; T-cell death-associated gene 51 (TDAG51) is a member of the pleckstrin homology-like domain family and was first identified as a pro-apoptotic gene in T-cell receptor-mediated cell death. TDAG51 deficiency promotes apoptotic cell death in MEFs, and these results indicate that TDAG51 has a protective role in oxidative st…	ER stress
Egr1	early growth response 1	transcription regulator	9.82216	2.24613	-6.03894	-2.5943	-2.44587	2.36742e-07	9.93964	9.70468	1.35121	1.21533	2.67362	3.74436	0.117481	0.597974	activated Pax5 target - GSEA core			early growth response 1; Egr-1, Krox-1, Krox-24, Krox24, NGF1-A, NGFI-A, NGFIA, TIS8, Zenk, Zfp-6, Zif268, egr; EGR1 contributes to stemness marker expression and proliferation by orchestrating a PDGFA-dependent growth stimulatory loop.Early Growth Response-1 Plays a Non-redundant Role in the Differentiation of B Cells into Plasma Cells.naive B cells from Egr1 (-/-) mice and their wild-type (WT) …	transcription regulator
Dapl1	death associated protein like 1	other	7.19142	1.50699	-6.0086	-2.58703	-2.26567	0.000802703	3.94358	10.4393	1.14987	1.65478	0.728846	2.49446	3.24784	0.379691
Rbpms2	RNA binding protein, mRNA processing factor 2	other	13.811	3.45976	-5.56648	-2.47677	-2.17383	0.000754518	16.5882	11.0337	6.87172	1.69666	3.87879	1.39189	2.77726	1.26497				RNA binding protein with multiple splicing 2; The RNA-binding protein RBPMS2 regulates development of gastrointestinal smooth muscle.	other
Fstl1	follistatin like 1	other	17.0635	4.62349	-5.41894	-2.43801	-2.22105	6.08229e-05	24.9646	9.16232	5.45869	2.16752	4.47445	6.3933	7.90114	0.907552				follistatin-like 1; Fstl, TSC-36; TGF-beta-inducible protein TSC-36; follistatin-like protein 1; follistatin-related protein 1; FRP interacts with CD14, which is known to mediate toll-like receptor 4 (TLR4) signaling; Follistatin-related protein/follistatin-like 1 evokes an innate immune response via CD14 and toll-like receptor 4; Follistatin-like protein 1 (FSTL1) is a secreted glycoprotein that…	secreted
Tjp2	tight junction protein 2	kinase	6.26249	1.53499	-5.35504	-2.4209	-2.10087	0.00124499	4.12164	8.40333	0.30674	1.09254	2.87752	1.86318	2.14085	0.548821				tight junction protein 2; DFNA51, DUP9q21.11, PFIC4, X104, ZO2;the tight junction protein 2 (TJP2) is also known as zona occludens 2 (ZO-2),	other
Gab1	GRB2 associated binding protein 1	kinase	7.048	1.76736	-5.0537	-2.33734	-2.18145	2.71791e-06	4.59623	9.49978	1.10869	2.92036	1.22701	1.81338	2.45177	0.41406				growth factor receptor bound protein 2-associated protein 1; DFNB26; Role of GAB1/PI3K/AKT signaling high glucose-induced cardiomyocyte apoptosis. Gab1 is a scaffold protein that acts downstream of receptor tyrosine kinases. Here, we produced conditional Gab1 mutant mice (by K14- and Krox20-cre) and show that Gab1 mediates crucial signals in the control of both the hair cycle and the self-renewal…	signal transducer
Unc119	unc-119 lipid binding chaperone	other	32.0339	9.09414	-4.94586	-2.30622	-2.18913	5.0593e-08	40.5318	23.5361	8.73625	11.3414	7.27417	9.02471	8.49784	0.841402				unc-119 lipid binding chaperone; HRG4, IMD13, POC7, POC7A; TCR activates LCK through the adaptor protein uncoordinated 119 (UNC119). UNC119 is required for G protein trafficking in sensory neurons. UNC119 is a Galpha subunit cofactor essential for G protein trafficking in sensory cilia. UNC119a bridges the transmission of Fyn signals to Rab11, leading to the completion of cytokinesis. UNC119a pla…	signal transducer
Ly6c2	lymphocyte antigen 6 complex, locus A	other	22.0707	5.79227	-4.93141	-2.302	-2.13795	6.64588e-06	17.0693	27.0721	5.10397	7.85985	2.69596	7.50932	5.0014	1.20014				Ly6c1 lymphocyte antigen 6 complex, locus C1; This region contains 14 Ly6 or Ly6-related genes, many of which are known to be expressed on the surface of immune cells, suggesting a possible role in host defense. No literature about Ly6c1 function.	surface receptor
Cd3g	CD3g molecule	transmembrane receptor	16.1119	4.03946	-4.90712	-2.29488	-2.07781	0.00012356	6.68325	25.5406	3.15591	4.22885	2.58551	6.18756	9.42868	0.792929
Cd3e	CD3e molecule	transmembrane receptor	14.0674	3.56983	-4.88568	-2.28856	-2.073	0.000118894	6.72061	21.4142	2.03497	4.71817	2.34086	5.18532	7.34681	0.805951
Cd3d	CD3d molecule	transmembrane receptor	14.8758	3.93323	-4.76168	-2.25147	-2.0421	0.000110226	8.45145	21.3002	2.1302	5.25782	2.45972	5.88516	6.42439	0.956849				CD3d molecule, delta (CD3-TCR complex); CD3-DELTA	signal transducer
H2-DMb1	major histocompatibility complex, class II, DM beta	transmembrane receptor	28.7532	9.05278	-4.72589	-2.24058	-1.96079	0.00100804	46.8848	10.6217	7.33795	11.2616	7.75193	9.85962	18.1315	0.920268
Cd6	CD6 molecule	transmembrane receptor	20.9127	5.95454	-4.5888	-2.19812	-2.11165	4.28599e-10	17.0154	24.81	4.77761	8.6334	5.98775	4.4194	3.89729	0.953906
0610039H22Rik	RIKEN cDNA 0610039H22 gene	other	7.75725	2.46607	-4.58666	-2.19745	-1.67564	0.0169456	12.3024	3.21209	1.53437	4.46494	1.90698	1.95798	4.54516	0.672945
Phlda3	pleckstrin homology like domain family A member 3	other	21.539	6.77114	-4.58034	-2.19545	-1.95977	0.000364681	27.0941	15.9838	3.45832	4.68601	13.0479	5.89231	5.55516	2.15044	repressed Pax5 target
Cd8b1	CD8b molecule	other	25.3847	6.90053	-4.57705	-2.19442	-1.96309	0.000320944	12.4801	38.2893	3.69256	8.56316	3.99487	11.3515	12.9046	1.85539
Tmem59l	transmembrane protein 59 like	other	7.89677	2.2671	-4.52369	-2.1775	-2.08284	3.96023e-09	5.36269	10.4309	1.76761	1.94757	2.61426	2.73896	2.53408	0.240618				transmembrane protein 59-like, C19orf4, brain-specific membrane-anchored protein BSMAP	unknown
Tcf7	transcription factor 7, T cell specific	transcription regulator	61.6732	18.1259	-4.48726	-2.16583	-1.97865	5.89242e-05	47.1864	76.1601	5.75343	18.4693	20.7772	27.5038	14.4869	4.54762				TCF1, transcription factor 7 (T-cell specific, HMG-box)	transcription regulator
Ccl6	chemokine (C-C motif) ligand 6	cytokine	12.892	4.07497	-4.46944	-2.1601	-2.0158	3.54686e-06	15.4535	10.3305	3.44121	2.55866	4.94407	5.35595	2.56147	0.651734
Qrfp	pyroglutamylated RFamide peptide	other	49.7564	15.7116	-4.4622	-2.15776	-1.9941	1.56327e-05	63.2095	36.3033	9.0328	23.8871	15.8485	14.078	13.4531	3.084	repressed Pax5 target
Fcer2a	Fc fragment of IgE receptor II	transmembrane receptor	6.49318	1.70716	-4.43446	-2.14876	-1.52137	0.0312022	1.15488	11.8315	1.00592	2.66402	0.560853	2.59783	5.3383	0.54119
Cd8a	CD8a molecule	other	8.06718	2.2658	-4.39683	-2.13646	-1.84064	0.00193826	3.62821	12.5061	1.34722	2.66962	1.04518	4.00116	4.43896	0.67751
Cd44	CD44 molecule (Indian blood group)	other	5.94275	1.74722	-4.39673	-2.13643	-2.00196	1.74047e-06	4.0383	7.8472	1.18884	1.59346	1.29285	2.91373	1.90445	0.398184	activated Pax5 target - GSEA core	Stat5 in-vitro pro-B binding - GSEA core		CD44 antigen; ERMES, Ly-24, Pgp-1, CDW44, CSPG8, ECMR-III, HCELL, HUTCH-I, IN, LHR, MC56, MDU2, MDU3, MIC4, Pgp1; CD44 antigen is a cell-surface glycoprotein involved in cellcell interactions, cell adhesion and migration.	surface receptor
Bex3	brain expressed X-linked 3	other	45.6837	14.9928	-4.27388	-2.09555	-1.76083	0.00398543	47.7483	43.6192	8.99106	3.53802	25.6009	21.8412	2.06456	5.21748
Inppl1	inositol polyphosphate phosphatase like 1	phosphatase	6.02078	1.86164	-4.27114	-2.09462	-2.02846	2.72795e-12	4.97996	7.06159	2.01697	1.74436	2.36296	1.32226	1.04082	0.219872	activated Pax5 target - GSEA core			inositol polyphosphate phosphatase-like 1; SHIP2; SH2 domain-containing inositol 5'-phosphatase 2; coligation of the BCR and the inhibitory receptor Fc gamma RIIB1 leads to potent inhibition of BCR-induced positive signaling through the recruitment of the inositol phosphatase SHIP to Fc gamma RIIB1.	signal transducer
Adgre5	adhesion G protein-coupled receptor E5	G-protein coupled receptor	45.8752	14.3867	-4.24471	-2.08567	-2.03551	4.01951e-16	38.7041	53.0464	11.0589	11.9872	15.0422	19.4586	7.17115	1.89265	activated Pax5 target - GSEA core	Stat5 in-vitro pro-B binding - GSEA core		Cd97 antigen; TM7LN1; Expression and prognostic value of CD97 and its ligand CD55 in pancreatic cancer.CD97 is a tumor-associated adhesion-class G-protein-coupled receptor involved in modulating cell migration. CD97 inhibits cell migration in human fibrosarcoma cells by modulating TIMP-2/MT1- MMP/MMP-2 activity--role of GPS autoproteolysis and functional cooperation between the N- and C-terminal …	surface receptor
Eps8l2	EPS8 like 2	other	6.1441	2.14122	-4.13174	-2.04675	-1.79397	0.00108036	7.8073	4.4809	1.84872	0.928082	3.65624	2.13183	1.6632	0.566614					not annotated
Gm17745	predicted gene, 17745	other	17.3522	5.94976	-4.09037	-2.03223	-1.85024	9.95577e-05	21.43	13.2744	3.53507	7.77981	5.87985	6.6043	4.07778	0.895039
Nek6	NIMA related kinase 6	kinase	49.8769	16.5408	-4.06447	-2.02307	-1.99532	6.71391e-28	47.776	51.9779	16.774	15.1234	16.2099	18.0559	2.10092	0.610221		Stat5 in-vitro pro-B binding - GSEA core		NIMA (never in mitosis gene a)-related expressed kinase 6; Hsp72 is targeted to the mitotic spindle by Nek6 to promote K-fiber assembly and mitotic progression. In this paper, we show that the major inducible cytoplasmic Hsp70 isoform, Hsp72, is required for assembly of a robust bipolar spindle capable of efficient chromosome congression.	cell cycle
H2-DMa	major histocompatibility complex, class II, DM alpha	transmembrane receptor	40.3872	13.973	-4.04658	-2.0167	-1.91792	4.74554e-08	47.9802	32.7943	10.6261	14.1582	12.8338	18.2739	7.59295	1.6081	repressed Pax5 target
Itgb7	integrin subunit beta 7	transmembrane receptor	18.6725	5.85413	-3.96739	-1.98819	-1.71289	0.00217936	9.64228	27.7028	2.68577	8.79842	3.20171	8.73062	9.03026	1.68367					surface receptor
Pycr2	pyrroline-5-carboxylate reductase 2	enzyme	302.312	105.817	-3.96076	-1.98578	-1.91432	3.68908e-12	345.903	258.72	97.7807	115.336	105.735	104.415	43.5912	3.6191
Pttg1	pituitary tumor-transforming 1	transcription regulator	27.5919	9.78738	-3.95648	-1.98422	-1.83465	1.8801e-05	35.2808	19.903	9.81622	13.1099	7.58111	8.64233	7.68893	1.19786
Zeb2	zinc finger E-box binding homeobox 2	transcription regulator	7.34645	2.51557	-3.93244	-1.97542	-1.9239	1.39401e-14	6.65668	8.03623	1.95856	2.16151	3.43059	2.5116	0.689771	0.325691	activated Pax5 target - GSEA core			zinc finger E-box binding homeobox 2; SIP1, Zfhx1b, Zfx1b, Zfxh1b, SMADIP1; The cellular protein ZEB1 can repress expression of the Epstein-Barr virus (EBV) BZLF1 gene in transient transfection assays by directly binding its promoter, Zp. the transcription factors ZEB1 and ZEB2 are upregulated in migratory LCs. ZEB1 and ZEB2 have been shown to induce epithelial to mesenchymal transition (EMT) and…	transcription regulator
Gpsm2	G protein signaling modulator 2	other	6.39587	2.10297	-3.89432	-1.96137	-1.86707	4.30121e-08	3.97011	8.82163	1.87009	2.0898	2.77381	1.67816	2.42576	0.238903	activated Pax5 target - GSEA core
Flot2	flotillin 2	other	24.5666	9.16691	-3.82611	-1.93588	-1.65859	0.00268788	29.698	19.4353	5.2186	3.97009	9.73884	17.7401	5.13134	3.11479
Ipmk	inositol polyphosphate multikinase	kinase	27.1605	9.54213	-3.73869	-1.90253	-1.85722	1.47197e-15	21.4645	32.8565	10.3002	8.53588	11.8392	7.49319	5.696	0.960117		Stat5 in-vitro pro-B binding - GSEA core		inositol polyphosphate multikinase; Inositol polyphosphate multikinase is a physiologic PI3-kinase that activates Akt/PKB. IPMK deletion reduces growth factor-elicited Akt signaling and cell proliferation caused uniquely by loss of its PI3-kinase activity. Inositol polyphosphate multikinase is a transcriptional coactivator required for immediate early gene induction. Inositol polyphosphate multik…	signal transducer
Klf2	Kruppel like factor 2	transcription regulator	31.5973	10.9654	-3.68682	-1.88238	-1.74579	1.52537e-05	21.8234	41.3712	8.30852	15.2397	6.74584	13.5677	9.77392	2.0393	activated Pax5 target - GSEA core			Kruppel-like factor 2 (lung); B cell homeostasis and plasma cell homing controlled by Kruppel-like factor 2. Kruppel-like factor 2 (KLF2) regulates B-cell reactivity, subset differentiation, and trafficking molecule expression. Kruppel-like factor 2 is required for phenotypic maintenance but not development of B1 B cells. KLF2 is a negative regulator of pre-B cell clonal expansion and B cell acti…	transcription regulator
3300005D01Rik	RIKEN cDNA 3300005D01 gene	other	19.7561	7.36889	-3.66522	-1.8739	-1.70149	0.000156447	22.2534	17.2587	9.41252	8.60477	3.96655	7.49173	2.49739	1.20052		Stat5 in-vitro pro-B binding - GSEA core
Ephx1	epoxide hydrolase 1	peptidase	22.7243	8.1053	-3.65038	-1.86805	-1.77762	5.99892e-08	16.6924	28.7562	6.10001	7.97428	6.64427	11.7026	6.03187	1.26207	activated Pax5 target - GSEA core			epoxide hydrolase 1_ microsomal (xenobiotic)	metabolism
Zfp703	zinc finger protein 703	other	21.5176	7.96964	-3.63597	-1.86234	-1.77557	3.04369e-08	18.8986	24.1367	6.55886	4.87723	10.8251	9.6174	2.61909	1.36693				zinc finger protein 703 ; Csmn1, End2, Zeppo1, Znf703, Zpo1; Zfp703 Is a Wnt/beta-Catenin Feedback Suppressor Targeting the beta-Catenin/Tcf1 Complex. Zfp703 binds directly to Tcf1 to inhibit beta-catenin/Tcf1 complex formation and does so independently of the Groucho/Tle transcriptional corepressor. We propose that Zfp703 is a novel feedback suppressor of Wnt/beta-catenin signaling that function…	transcription regulator
Lcn2	lipocalin 2	transporter	7.28809	2.81942	-3.63355	-1.86138	-1.63721	0.00109993	8.96615	5.61003	2.39451	2.36214	2.6112	3.90984	1.67806	0.367654				lipocalin 2; 24p3, MSFI, NGAL, p25, Sip24; Endoplasmic reticulum stress drives proteinuria-induced kidney lesions via Lipocalin 2; Lipocalin 2, a new GADD153 target gene, as an apoptosis inducer of endoplasmic reticulum stress in lung cancer cells. ER stress drives Lipocalin 2 upregulation in prostate cancer cells in an NF-?B-dependent manner.	ER stress
H2-Eb2	histocompatibility 2, class II antigen E beta2	other	6.07948	2.22392	-3.62269	-1.85706	-1.7902	1.70296e-10	5.10835	7.05061	2.10529	1.89357	1.97694	2.91987	0.971131	0.236035	repressed Pax5 target
Fcer1g	Fc fragment of IgE receptor Ig	transmembrane receptor	121.699	45.386	-3.61713	-1.85485	-1.78462	5.21387e-10	109.365	134.034	33.6448	33.5937	60.9306	53.3748	12.3345	6.96641				Fc fragment of IgE, high affinity I, receptor for; gamma polypeptide	surface receptor
Nkg7	natural killer cell granule protein 7	other	18.0202	6.43374	-3.58769	-1.84306	-1.65638	0.000362034	11.2602	24.7803	3.2417	7.28928	6.07864	9.12532	6.76001	1.23463				natural killer cell group 7 sequence	unknown
Pglyrp1	peptidoglycan recognition protein 1	transmembrane receptor	8.14455	2.98239	-3.56139	-1.83244	-1.68596	4.72698e-05	6.3811	9.90801	2.80579	3.5679	2.65745	2.89843	1.76345	0.201378				peptidoglycan recognition protein 1; PGLYRP, PGRP, PGRP-S, PGRPS, TAG7, TNFSF3; Bovine peptidoglycan recognition protein 1 (PGLYRP-1), an important pattern recognition molecule (PRM) of the innate immune system, is an effector molecule in killing different microorganisms directly. antibacterial innate immunity protein, peptidoglycan recognition protein (Pglyrp)1, is involved in the development of…	surface receptor
Cpne2	copine 2	other	25.6799	10.5417	-3.55608	-1.83029	-1.58589	0.00209769	34.7088	16.651	6.29682	6.10124	17.1139	12.6547	9.0289	2.66764				Copine II; COPN2, CPN2; Copine II is a member of calcium-dependent lipid-binding proteins that interact with cell signaling and cytoskeletal proteins to target them to the membrane following increases in cellular calcium.	signal transducer
Pkp3	plakophilin 3	other	8.08757	3.25267	-3.50212	-1.80823	-1.48812	0.00795215	10.6747	5.50041	6.18846	2.54953	2.17158	2.10113	2.58716	0.983535
Thbd	thrombomodulin	transmembrane receptor	21.0126	7.64181	-3.48542	-1.80133	-1.55702	0.00233252	10.0671	31.9581	5.03284	3.33129	11.4573	10.7459	10.9455	2.03265	activated Pax5 target - GSEA core			thrombomodulin thrombomodulin; BDCA3, CD141, THRM, TM; CD141;	surface receptor
Selenom	selenoprotein M	other	15.2705	6.08819	-3.46995	-1.79491	-1.64073	9.8189e-05	16.9915	13.5495	4.14574	5.8596	5.55274	8.79468	1.72098	0.976267	activated Pax5 target - GSEA core
Fscn1	fascin actin-bundling protein 1	other	21.1071	8.13079	-3.44894	-1.78615	-1.68415	9.56138e-07	19.5524	22.6618	7.31261	10.9769	5.45459	8.77905	1.55469	1.16733				fascin actin-bundling protein 1	cytoskeleton
Cisd1	CDGSH iron sulfur domain 1	other	174.269	68.1305	-3.42063	-1.77426	-1.7517	7.95579e-29	156.529	192.009	69.3015	58.7706	73.2834	71.1666	17.7401	3.22424
Cmc2	C-X9-C motif containing 2	other	144.947	63.0551	-3.40235	-1.76653	-1.5221	0.002649	227.617	62.2761	56.3705	68.1512	59.1157	68.5831	82.6705	3.1189
Cd74	CD74 molecule	transmembrane receptor	657.759	258.25	-3.34893	-1.7437	-1.63155	7.13641e-06	558.316	757.202	218.663	327.553	149.884	336.901	99.4432	44.9992		Stat5 in-vitro pro-B binding - GSEA core		DHLAG, HLADG, II, Ia-GAMMA; H-2 class II histocompatibility antigen gamma chain; HLA-DR-GAMMA; Ia-associated invariant chain; MHC class II-associated invariant chain; class II-associated invariant chain peptide; dinucleotide microsatellite; histocompatibility: class II antigens, gamma chain of; ia antigen-associated invariant chain; invariant polypeptide of major histocompatibility complex, class…	surface receptor
Lgals9	galectin 9B	other	838.912	344.234	-3.34695	-1.74285	-1.67217	1.65448e-09	870.348	807.476	236.007	330.387	403.321	407.22	31.4358	40.1698				lectin_ galactoside-binding_ soluble_ 9; LGALS35, Lgals5, gal-9, galectin-9; alectin-9 (Gal-9) is a tandem repeat-type member of the galectin family and is a ligand for T-cell immunoglobulin mucin domain 3 (Tim-3), a type-I glycoprotein that is persistently expressed on dysfunctional T cells during chronic infection; Galectin-9 suppresses Th17 cell development in an IL-2-dependent but Tim-3-indep…	surface receptor
Colca2	colorectal cancer associated 2	other	6.21767	2.66642	-3.34114	-1.74034	-1.48693	0.00353112	8.53279	3.90255	2.86922	2.393	3.0862	2.31727	2.31512	0.185742
Cd209b	CD209b antigen	other	6.11004	2.55407	-3.3041	-1.72426	-1.43628	0.00680499	6.94077	5.2793	1.46625	3.14268	1.4501	4.15727	0.830737	0.665758
Phf11b	PHD finger protein 11	other	9.30641	3.70443	-3.27494	-1.71147	-1.62248	3.12816e-07	7.17404	11.4388	4.13568	3.8217	3.23186	3.62848	2.13236	0.189037				PHD finger protein 11B; Phf11l; Phf11B is one of a multimember protein family. PHF11 promotes DSB resection, ATR signaling, and homology repair. These findings reveal a role for PHF11 in DSB resection, DNA damage signaling, and DSB repair. functional role for plant homeodomain finger 11 (PHF11) in 5' end resection at DNA double-strand breaks (DSBs). Plant homeodomain finger protein 11 promotes cl…	other (DNA repair)
Rbakdn	RB-associated KRAB zinc finger downstream neighbor (non-protein coding)	other	8.35291	3.57313	-3.27413	-1.71111	-1.23399	0.0367438	10.3855	6.32028	1.13957	5.68392	3.83045	3.6386	2.03263	0.933103
Pitpnm1	phosphatidylinositol transfer protein membrane associated 1	transporter	15.9202	6.37194	-3.27165	-1.71002	-1.55651	0.000166432	11.2131	20.6272	2.98222	5.33959	8.73004	8.43592	4.70708	1.36555	activated Pax5 target - GSEA core
Snx8	sorting nexin 8	transporter	31.0355	13.1441	-3.24704	-1.69913	-1.63747	3.67072e-10	32.6954	29.3756	11.4683	11.4636	16.6813	12.9632	1.65988	1.23074	activated Pax5 target - GSEA core
Zswim7	zinc finger SWIM-type containing 7	other	30.4559	13.7317	-3.23391	-1.69328	-1.43198	0.00523529	45.7667	15.1451	15.07	14.2638	11.2923	14.3005	15.3108	0.834103
Il2rb	interleukin 2 receptor subunit beta	transmembrane receptor	11.0529	4.4192	-3.23095	-1.69196	-1.5465	0.000122064	7.99474	14.1111	3.17707	5.47337	2.89159	6.13477	3.05819	0.812964				interleukin2	surface receptor
B3gnt8	UDP-GlcNAc:betaGal beta-1,3-N-acetylglucosaminyltransferase 8	enzyme	40.4359	17.8846	-3.20164	-1.67881	-1.56113	1.60686e-05	49.4991	31.3727	15.7749	13.1093	21.4369	21.2173	9.06324	2.06115	activated Pax5 target - GSEA core			UDP-GlcNAc:betaGal beta-1,3-N-acetylglucosaminyltransferase 8; B3GALT7, BGALT15, beta3Gn-T8; 1, 3-N-acetylglucosaminyltransferase 8 (3GnT8) can extend polylactosamine on N-glycans. -1,3-N-acetylglucosaminyltransferase-8 (3Gn-T8) is the most recently identified enzyme in the 3Gn-T family, but its biological function is poorly understood.Enzymatic activities of some glycosyltransferases are markedl…	metabolism
Cisd3	CDGSH iron sulfur domain 3	other	22.3519	9.8836	-3.18799	-1.67265	-1.53751	7.16727e-05	27.9308	16.773	9.09213	10.086	11.5901	8.76619	5.57891	0.634311	repressed Pax5 target			CDGSH iron sulfur domain 3; Mel-13, Mel13; We previously isolated the mel-18 gene, a mammalian Polycomb group (PcG)-related gene with homology to bmi-1 oncogene. We show in this paper the existence of a new gene, mel-13, which overlapped with the mel-18 anti-oncogene. We discuss the relationships between mel-13 and the mel-18, bup, and Su(z)2 genes.	transcription regulator
Spr	sepiapterin reductase	enzyme	55.6423	23.7914	-3.1794	-1.66875	-1.61685	1.12849e-11	55.6246	55.66	20.4757	23.6371	29.0682	21.9845	0.0176863	1.87366					metabolism
Sapcd1	suppressor APC domain containing 1	other	12.7105	5.38017	-3.13859	-1.65012	-1.33503	0.0125471	12.2271	13.194	2.79481	10.055	3.6906	4.98023	0.483453	1.62155		Stat5 in-vitro pro-B binding - GSEA core
Ptgr1	prostaglandin reductase 1	enzyme	57.517	24.2491	-3.13396	-1.64799	-1.61489	6.89407e-18	46.87	68.164	19.6974	23.8005	28.8807	24.6179	10.647	1.88208	activated Pax5 target - GSEA core			prostaglandin reductase 1; LTB4DH, PGR1, ZADH3; Prostaglandin reductase-1 (Ptgr1) is an alkenal/one oxidoreductase that is involved in the catabolism of eicosanoids and lipid peroxidation such as 4-hydroxynonenal (4-HNE). PTGR1 (prostaglandin reductase 1), as a potential cancer biomarker, has not been reported in gastric carcinoma occurrence. PTGR1 may be an oncogene in human gastric carcinoma an…	metabolism
Wdpcp	WD repeat containing planar cell polarity effector	other	5.65542	2.51972	-3.10876	-1.63634	-1.51323	3.85381e-05	6.23754	5.0733	1.96881	2.15895	3.27652	2.67461	0.582121	0.293031
Pkp4	plakophilin 4	other	10.6279	4.68926	-3.08743	-1.62641	-1.4642	0.000465212	9.81634	11.4394	3.00851	2.58352	6.45714	6.70788	0.811515	1.0977		Stat5 in-vitro pro-B binding - GSEA core
Blk	BLK proto-oncogene, Src family tyrosine kinase	kinase	181.174	79.2922	-3.07742	-1.62172	-1.56208	4.61082e-09	167.126	195.223	57.848	71.8086	78.9135	108.599	14.0487	10.7038				B lymphoid tyrosine kinase; B lymphocyte kinase; p55-Blk; tyrosine-protein kinase Blk	signal transducer
N4bp3	NEDD4 binding protein 3	other	164.212	75.3408	-3.07089	-1.61866	-1.52176	2.74885e-06	196.641	131.783	69.7559	60.8517	97.4791	73.2764	32.429	7.82886				NEDD4 binding protein 3; LZTS4; The Nedd4-binding protein 3 (N4BP3) is crucial for axonal and dendritic branching in developing neurons. ubiquitin ligase Nedd4 is a crucial modulator of axonal and dendritic branching.	other
Lyz1	lysozyme	enzyme	5.35604	2.17954	-3.03972	-1.60394	-1.34305	0.0071679	2.42754	8.28453	1.97923	2.71715	1.81578	2.206	2.92849	0.196249
Otub2	OTU deubiquitinase, ubiquitin aldehyde binding 2	enzyme	6.43001	2.83775	-3.03123	-1.5999	-1.45791	0.000194086	5.72385	7.13617	1.41885	3.31803	3.3163	3.29781	0.706159	0.472989	activated Pax5 target - GSEA core	Stat5 in-vitro pro-B binding - GSEA core		OTU domain, ubiquitin aldehyde binding 2	protein turnover
Rasgrp1	RAS guanyl releasing protein 1	other	9.0671	3.78787	-3.02708	-1.59793	-1.51317	6.26411e-07	5.21169	12.9225	4.07127	3.69662	4.06958	3.31399	3.85542	0.18087		Stat5 in-vitro pro-B binding - GSEA core		RAS guanyl releasing protein 1 (calcium and DAG-regulated); Rasgrp; Multiple checkpoint breach of B cell tolerance in Rasgrp1-deficient mice. Mice deficient in guanine nucleotide exchange factor Rasgrp1 develop a lymphoproliferative disorder with features of human systemic lupus erythematosus. Autoreactive B cells lacking Rasgrp1 break central and peripheral tolerance through both T cell-independ…	signal transducer
Tnnt2	troponin T2, cardiac type	other	18.0478	8.34456	-3.02496	-1.59692	-1.38087	0.00306096	19.622	16.4735	6.10461	4.92271	15.0662	7.28472	1.57421	2.29184				troponin T2, cardiac; CMD1D, CMH2, CMPD2, LVNC6, RCM3, TnTC, cTnT 191045; Cardiac muscle troponin T (cTnT), is a protein which in humans is encoded by the TNNT2 gene.[5][6] Cardiac TnT is the tropomyosin-binding subunit of the troponin complex, which is located on the thin filament of striated muscles and regulates muscle contraction in response to alterations in intracellular calcium ion concent…	cytoskeleton
Baiap2	BAI1 associated protein 2	kinase	27.8725	13.4115	-3.0206	-1.59484	-1.41096	0.00102242	39.1619	16.583	12.3015	10.9987	16.601	13.7446	11.2894	1.202
