# Supplementary material for: The PAX5‐JAK2 translocation acts as dual‐hit mutation that promotes aggressive B‐cell leukemia via nuclear STAT5 activation
Source: EMBO J. 2022 Feb 14;41(7):e108397. doi: 10.15252/embj.2021108397 (PMC8982625; doi:10.15252/embj.2021108397)
Supplement: Supplementary file 7 — Dataset EV4 [file EMBJ-41-e108397-s003.xlsx]

## Sheet: Stat5 activated
Dataset EV4: Stat5-activated genes in ex vivo sorted Vav-Bcl2 Rag1-Cre Stat5(fl/+) [Ctrl] vs Stat5(fl/fl) [KO] pro-B cells, determined by RNA-seq
Gene (mm9)	Ingenuity description	Ingenuity type	Stat5 binding	Mean TPM	Mean TPM	Fold change	Log2 fold change	Adjusted	TPM 24394	TPM 24395	TPM 24396	TPM 24397	SEM (TPM)	SEM (TPM)
				Ctrl pro-B	KO pro-B	Ctrl / KO	Ctrl / KO	P value	Ctrl pro-B	Ctrl pro-B	KO pro-B	KO pro-B	Ctrl pro-B	KO pro-B						Gene description	Functional annotation
Xist	X inactive specific transcript	other		6.55928	0.0259659	-279.557	-8.127	1.10098e-60	6.46654	6.65203	0.0431269	0.00880485	0.0927438	0.017161
Tgfb3	transforming growth factor beta 3	growth factor		58.0622	0.696974	-85.9742	-6.42583	7.56595e-12	86.4473	29.6771	0.485108	0.90884	28.3851	0.211866
Crhbp	corticotropin releasing hormone binding protein	other	Stat5 bound	5.57937	0.075657	-74.9039	-6.22697	8.22818e-09	5.30213	5.85661	0.0574619	0.0938521	0.277242	0.0181951						corticotropin releasing hormone binding protein; CRF-binding protein; CRH-BP; corticotropin releasing hormone-binding protein; corticotropin-releasing factor-binding protein; corticotropin-releasing hormone-binding protein; no literature about lymphocytes corticotropin releasing hormone binding protein	secreted
Gbp2b	guanylate binding protein 3	enzyme	Stat5 bound	7.31838	0.107325	-71.0858	-6.15149	0.0499335	0.299425	14.3373	0.102759	0.11189	7.01895	0.00456563						guanylate binding protein 1, interferon-inducible; Gamma interferon-induced guanylate binding protein 1 is a novel actin cytoskeleton remodeling factor. The large GTPase guanylate binding protein 1 (GBP-1) is among the cellular proteins that is the most abundantly induced by IFN- and mediates its cell biologic effects. As yet, the molecular mechanisms of action of GBP-1 remain unknown. Applying a…	signal transducer
Stat5a	signal transducer and activator of transcription 5A	transcription regulator		36.9488	0.619227	-60.5618	-5.92034	1.60824e-130	36.7268	37.1709	0.447192	0.791262	0.222039	0.172035
Stat5b	signal transducer and activator of transcription 5B	transcription regulator		52.0767	0.925336	-58.3303	-5.86617	1.12077e-240	52.3577	51.7957	0.922981	0.927691	0.281035	0.0023547
Myl10	myosin light chain 10	other	Stat5 bound	576.303	11.8454	-50.2205	-5.65021	1.69735e-17	805.251	347.354	13.8304	9.86034	228.948	1.98505						PLRLC_ myosin_ light chain 10_ regulatory PLRLC, myosin, light chain 10, regulatory	cytoskeleton
Nlrp3	NLR family pyrin domain containing 3	other		16.9336	0.524882	-33.4229	-5.06276	2.99561e-10	23.0991	10.7682	0.696646	0.353118	6.16549	0.171764
Ift43	intraflagellar transport 43	other	Stat5 bound	40.99	1.37704	-30.5535	-4.93326	1.52248e-25	57.4052	24.5749	1.19399	1.5601	16.4151	0.183058
Enpep	glutamyl aminopeptidase	peptidase	Stat5 bound	10.2801	0.481468	-21.8197	-4.44756	3.67368e-37	8.27166	12.2885	0.344321	0.618614	2.00842	0.137147						glutamyl aminopeptidase (aminopeptidase A); BP1, APA, Bp-1/6C3, Ly-51, Ly51, CD249, gp160; While mice homozygous for the BP-1 mutation did not express detectable BP-1 protein or enzyme activity, they developed normally, generated normal numbers of T and B cells, exhibited integrity of Ab responses to both thymus-dependent and -independent Ags, and produced normal serum Ig levels. Phenotypic analy…	surface receptor
Pgr	progesterone receptor	ligand-dependent nuclear receptor		8.63199	0.851788	-10.4244	-3.38189	1.24401e-30	10.8678	6.3962	0.673028	1.03055	2.2358	0.17876
Smim22	small integral membrane protein 22	other		8.71335	1.16775	-7.68098	-2.94129	0.00437063	11.0145	6.41222	1.01251	1.32298	2.30113	0.155235
Xdh	xanthine dehydrogenase	enzyme		55.2301	8.02233	-7.14275	-2.83648	1.11081e-13	42.1545	68.3058	8.06525	7.97941	13.0756	0.0429206
Clgn	calmegin	peptidase	Stat5 bound	14.1267	2.09891	-6.9757	-2.80234	8.94203e-22	14.8267	13.4268	2.12014	2.07768	0.699917	0.0212281						calmegin, Cln, MEG 1 antigen; calnexin-T, molecular chaperone for membrane transport of target proteins	protein trafficking
Sema4a	semaphorin 4A	other	Stat5 bound	18.0128	2.91961	-6.36321	-2.66975	3.14985e-23	22.1969	13.8288	2.40854	3.43068	4.18403	0.51107						sema domain, immunoglobulin domain (Ig), transmembrane domain (TM) and short cytoplasmic domain, (semaphorin) 4A; Class IV semaphorin Sema4A enhances T-cell activation and interacts with Tim-2. Emerging evidence suggests that a subset of semaphorins, called 'immune semaphorins', function in the immune system. The class IV semaphorins Sema4D/CD100 and Sema4A use CD72 and Tim-2, respectively, as re…	surface receptor
Alpl	alkaline phosphatase, liver/bone/kidney	phosphatase	Stat5 bound	15.1489	2.83225	-5.54872	-2.47216	1.99787e-24	14.4048	15.893	2.91432	2.75018	0.744101	0.082068						Apk2, alkaline phosphatase, liver/bone/kidney	metabolism
Pcdh9	protocadherin 9	other		18.7236	3.85456	-5.02009	-2.32771	7.64939e-06	21.0797	16.3676	4.89866	2.81046	2.35608	1.0441						protocadherin 9; Protocadherins (Pcdhs) are the largest mammalian subgroup of the cadherin superfamily of homophilic cell-adhesion proteins. Protocadherin 9 inhibits epithelial-mesenchymal transition and cell migration through activating GSK-3beta in hepatocellular carcinoma. We identified PCDH9 as a novel regulator of EMT by increasing the activity of GSK-3beta and inhibiting Snail1. Characteriz…	surface receptor
Ehd3	EH domain containing 3	other		215.731	48.6326	-4.59927	-2.20141	7.23638e-07	163.582	267.881	52.3897	44.8756	52.1496	3.75706						EH domain containing 3; PAST3, Ehd2; Spatio-temporal regulation of EGFR signaling by the Eps15 homology domain-containing protein 3 (EHD3). The epidermal growth factor (EGF) receptor EGFR is a major receptor tyrosine kinase whose role in gliomagenesis is well established. We have recently identified EHD3 [Eps15 homology (EH) domain-containing protein 3], an endocytic trafficking regulatory protei…	protein trafficking
Osbpl1a	oxysterol binding protein like 1A	transporter	Stat5 bound	5.83095	1.37397	-4.39477	-2.13579	9.36717e-14	6.34778	5.31413	1.36534	1.3826	0.516826	0.00862942
Syndig1l	synapse differentiation inducing 1 like	other	Stat5 bound	10.6012	2.61741	-4.20975	-2.07374	9.78841e-11	9.49836	11.7039	2.89897	2.33586	1.10279	0.281552						transmembrane protein 90a, DSPC1, Gm261, Syndig1l, synapse differentiation-inducing gene protein 1-like; no literature	unknown
Ptger4	prostaglandin E receptor 4	G-protein coupled receptor	Stat5 bound	95.9929	23.9652	-4.13919	-2.04935	0.000101881	124.501	67.485	25.0266	22.9037	28.5079	1.06146						prostaglandin E receptor 4 (subtype EP4); EP4, EP4R; G-protein coupled receptor. Prostaglandin E2 (PGE2) and prostaglandin receptor 4 (PTGER4), a receptor for PGE2 that mediates both inflammatory and regulatory eicosanoid signaling, were higher in NOD mice and drive innate immune dysregulation. Prostaglandin E2-prostaglandin E receptor subtype 4 (EP4) signaling mediates UV irradiation-induced sys…	surface receptor
Reln	reelin	peptidase		21.4602	5.38305	-4.13382	-2.04748	1.48117e-50	19.6253	23.295	5.64797	5.11814	1.83484	0.264918						reelin ; reeler, rl; The secreted glycoprotein Reelin (also known as RELN) guides migration of neurons by binding to two lipoprotein receptors, the very-low-density lipoprotein receptor (VLDLR) and apolipoprotein E receptor 2 (ApoER2, also known as LRP8). Loss of Reelin function in humans results in the severe developmental disorder lissencephaly. We also identified new targets of recurrent mutat…	secreted
Myzap	myocardial zonula adherens protein	other		10.3791	2.77303	-3.89567	-1.96187	2.2379e-08	9.32856	11.4297	3.30017	2.24589	1.05056	0.52714						myocardial zonula adherens protein; Gcom1, Gm640, Grinl1a7, Myozap; Myozap as a previously unrecognized component of a Rho-dependent signaling pathway that links the intercalated disc to cardiac gene regulation. Myozap, a novel intercalated disc protein, activates serum response factor-dependent signaling and is required to maintain cardiac function in vivo.	signal transducer
Cish	cytokine inducible SH2 containing protein	other	Stat5 bound	38.8981	10.9793	-3.67262	-1.87681	3.67541e-16	45.0213	32.7748	13.052	8.9067	6.12326	2.07264						Cytokine inducible SH2-containing protein; BACTS2, CIS, CIS-1, G18, SOCS; CISH expression at late DC developmental stages shuts down the proliferation of DC progenitors by negatively regulating signal transducer and activator of transcription 5 (STAT5) and facilitates the differentiation of DCs into potent stimulators of CTLs. The cytokine inducible SH2-containing protein (Cis-1, Socs) negatively…	signal transducer
D630039A03Rik	chromosome 9 open reading frame 152	other		6.84393	2.25637	-3.12846	-1.64545	2.71029e-05	7.51595	6.17192	1.73441	2.77833	0.672017	0.521956						no literature	unknown
Nradd	neurotrophin receptor associated death domain	cytokine		6.74592	2.27305	-3.0922	-1.62863	0.0253677	7.41531	6.07653	2.98743	1.55868	0.669389	0.714375
Gpr137b	G protein-coupled receptor 137B	other		5.1767	1.76357	-3.04603	-1.60693	0.000124955	5.47807	4.87533	1.91242	1.61471	0.301367	0.148855							not annotated
Pxdn	peroxidasin	enzyme		20.8499	7.49622	-2.88049	-1.52631	1.72624e-26	21.9301	19.7697	7.41904	7.57341	1.0802	0.0771844							not annotated
Esrrb	estrogen related receptor beta	ligand-dependent nuclear receptor		7.40572	2.81598	-2.72737	-1.44751	7.2233e-06	8.73026	6.08119	3.34451	2.28744	1.32453	0.528531
Nlrc4	NLR family CARD domain containing 4	other		16.4438	6.30275	-2.70801	-1.43723	2.19968e-09	13.8359	19.0517	7.09728	5.50822	2.60792	0.79453						NLR family, CARD domain containing 4; CLAN, CLAN1, CLANA, CLANB, CLANC, CLAND, Card12, IPAF; he NLRC4 inflammasome mediates the rapid release of proinflammatory cytokines in response to various microbial stimuli, but its role in the pathology of human diseases remains unknown. Two new studies now report gain-of-function mutations in the NLRC4 gene that cosegregate with distinct autoinflammatory s…	signal transducer (inflammosome)
S1pr3	sphingosine-1-phosphate receptor 3	G-protein coupled receptor		10.2846	4.06166	-2.61986	-1.38949	3.80775e-07	12.533	8.03624	4.00678	4.11654	2.24839	0.0548788						sphingosine-1-phosphate receptor 3; EDG-3, EDG3, LPB3, S1P3; phingosine-1-phosphate (S1P) helps mediate lymphocyte egress from lymph nodes, yet many mechanistic questions remain. Here, we show the presence of B lymphocyte egress sites located in the lymph node cortex close to lymph node follicles. B cells exited lymph nodes by squeezing through apparent portals in the lymphatic endothelium of the…	surface receptor
Vegfa	vascular endothelial growth factor A	growth factor	Stat5 bound	32.4846	12.9156	-2.60477	-1.38116	6.76833e-21	34.7805	30.1887	12.9393	12.8919	2.29593	0.0236986						vascular endothelial growth factor A; MVCD1, VEGF, VPF	secreted
Lrrc10b	leucine rich repeat containing 10B	other		80.9539	33.4485	-2.50858	-1.32687	1.91853e-17	80.2234	81.6844	37.5771	29.3199	0.730492	4.12858
Slamf8	SLAM family member 8	other		22.0198	9.32501	-2.44281	-1.28854	2.83653e-07	25.1106	18.929	8.71236	9.93767	3.09078	0.612657
Foxc1	forkhead box C1	transcription regulator		56.9675	24.5913	-2.39974	-1.26288	8.18272e-18	58.5022	55.4329	27.5739	21.6087	1.53464	2.98261						forkhead box C1; FREAC3, Fkh1, Mf1, Mf4, ch, fkh-1, frkhda; MF-1; congenital hydrocephalus; forkhead box protein C1; forkhead-related protein FKHL7; forkhead-related transcription factor 3; mesoderm/mesenchyme forkhead 1; transcription factor FKH-1; no literature about hematopoiesis and lymphocytes	transcription regulator
Thy1	Thy-1 cell surface antigen	other		12.3005	5.35248	-2.382	-1.25217	0.000342372	13.032	11.569	5.56735	5.1376	0.731501	0.214873						Thy-1 cell surface antigen_ CD90 Thy-1 cell surface antigen	surface receptor
Ccnd2	cyclin D2	other		20.0972	8.80532	-2.36192	-1.23996	7.93085e-13	21.3131	18.8813	7.63241	9.97823	1.21591	1.17291						Cyclin D2; Vin-1, Vin1, cD2; Colony-stimulating factor-1 (CSF-1) induces expression of immediate early gene, such as c-myc and c-fos and delayed early genes such as D-type cyclins (D1 and D2), whose products play essential roles in the G1 to S phase transition of the cell cycle.	cell cycle
Inppl1	inositol polyphosphate phosphatase like 1	phosphatase		18.6495	8.21205	-2.35495	-1.2357	4.78922e-11	16.3669	20.9321	8.52965	7.89446	2.28257	0.317594						inositol polyphosphate phosphatase-like 1; SHIP2; SH2 domain-containing inositol 5'-phosphatase 2; coligation of the BCR and the inhibitory receptor Fc gamma RIIB1 leads to potent inhibition of BCR-induced positive signaling through the recruitment of the inositol phosphatase SHIP to Fc gamma RIIB1.	signal transducer
Csf2rb2	colony stimulating factor 2 receptor beta common subunit	transmembrane receptor	Stat5 bound	16.423	7.3735	-2.30468	-1.20457	2.71244e-10	16.6298	16.2161	6.44093	8.30607	0.206851	0.932571						human homolog CSF2RB (only one gene)	surface receptor
Ahr	aryl hydrocarbon receptor	ligand-dependent nuclear receptor		5.69664	2.62739	-2.24388	-1.16599	3.32301e-05	5.66949	5.7238	2.42627	2.82852	0.0271546	0.201127						aryl-hydrocarbon receptor; Ah, Ahh, Ahre, In, bHLHe76; he aryl hydrocarbon receptor (AhR) has been attributed with anti-inflammatory effects in the development of pathological immune responses leading to experimental autoimmune encephalomyelitis (EAE) via the induction of regulatory T cells.	transcription regulator
Rpl3	ribosomal protein L3	other		97.4362	45.6926	-2.20801	-1.14274	5.06957e-15	97.9559	96.9166	42.5835	48.8018	0.519648	3.10915
Rogdi	rogdi homolog	other		86.5469	41.0847	-2.18129	-1.12518	1.14071e-13	92	81.0938	40.1779	41.9914	5.4531	0.90676						rogdi homolog (Drosophila); leucine zipper domain protein; leucine-zipper-containing LZF; protein rogdi homolog; ROGDI is highly expressed throughout the brain and other organs, but its function is largely unknown.	unknown
Fam78b	family with sequence similarity 78 member B	other		9.94656	4.7355	-2.17626	-1.12185	3.50481e-05	11.5158	8.37734	5.40505	4.06595	1.56922	0.669549						family with sequence similarity 78, member B, no literature	unknown
D730005E14Rik	RIKEN cDNA D730005E14 gene	other		23.9946	11.4224	-2.17611	-1.12175	1.34485e-10	22.6031	25.3861	10.926	11.9188	1.39151	0.496383
Aldh1l1	aldehyde dehydrogenase 1 family member L1	enzyme		6.54127	3.12343	-2.167	-1.1157	0.00973299	8.06169	5.02086	3.10077	3.1461	1.52042	0.0226672						aldehyde dehydrogenase 1 family, member L1; 10-FTHFDH, 10-fTHF, FDH, FTHFD, Neut2; LDH1L1, a member of the aldehyde dehydrogenase superfamily of enzymes, catalyzes the conversion of 10-formyltetrahydrofolate to tetrahydrofolate and CO2. Based on the basic mechanism of ALDH converting aldehyde to carboxylic acid with by-product NADH, we suggested that ALDH1L1 may contribute to ATP production using…	metabolism
Mpo	myeloperoxidase	enzyme		13.6464	6.68544	-2.11047	-1.07756	0.000260907	14.003	13.2899	5.5012	7.86968	0.356524	1.18424
Sorcs2	sortilin related VPS10 domain containing receptor 2	transporter	Stat5 bound	54.743	27.0542	-2.09678	-1.06818	1.87899e-19	52.297	57.1889	27.8418	26.2667	2.44595	0.787555						sortilin-related VPS10 domain containing receptor 2; Sortilin-related receptor CNS expressed 2 (SorCS2) is one of the vacuolar protein sorting 10 family proteins (VPS10Ps) that have pleiotropic roles in protein trafficking and intracellular and intercellular signaling. Sortilin and SorCS2 are part of the Vps10p receptor family. They have both been studied in nervous tissue with several important …	protein trafficking
Slc43a1	solute carrier family 43 member 1	transporter		161.966	80.1247	-2.0931	-1.06564	5.07975e-22	173.008	150.924	80.9351	79.3143	11.0419	0.810369						Solute carrier family 43 (amino acid system L transporter), member 1; solute carrier family 43 (amino acid system L transporter), member 1;	transporter
Fgd6	FYVE, RhoGEF and PH domain containing 6	other		7.51258	3.76901	-2.06675	-1.04736	4.75962e-05	6.01828	9.00688	3.56642	3.97159	1.4943	0.202586
Cxcr5	C-X-C motif chemokine receptor 5	G-protein coupled receptor	Stat5 bound	112.936	56.8035	-2.05873	-1.04175	1.69735e-17	121.481	104.391	57.439	56.1681	8.54513	0.635444						chemokine (C-X-C motif) receptor 5; CD185, MDR15, BLR1; Burkitt lymphoma receptor 1, GTP binding protein (chemokine (C-X-C motif) receptor 5); Burkitt lymphoma receptor 1, GTP-binding protein; C-X-C chemokine receptor type 5; CXC-R5; CXCR-5; MDR-15; monocyte-derived receptor 15 chemokine (C-X-C motif) receptor 5	surface receptor
Prkca	protein kinase C alpha	kinase	Stat5 bound	12.0981	6.08207	-2.05869	-1.04173	2.08615e-09	13.0265	11.1697	5.52853	6.63561	0.928379	0.553538						protein kinase C, alpha	signal transducer
Arhgap24	Rho GTPase activating protein 24	other		14.6626	7.38479	-2.05837	-1.0415	1.48443e-05	12.7936	16.5315	7.37292	7.39666	1.86895	0.011871						Rho GTPase activating protein 24; FILGAP, RC-GAP72, RCGAP72, p73, p73RhoGAP; Cell migration, phagocytosis and cytokinesis are mechanically intensive cellular processes that are mediated by the dynamic assembly and contractility of the actin cytoskeleton. GAPs (GTPase-activating proteins) control activities of the Rho family proteins including Cdc42, Rac1 and RhoA, which are prominent upstream reg…	signal transducer
Socs2	suppressor of cytokine signaling 2	other	Stat5 bound	35.9397	18.1719	-2.04845	-1.03453	2.14991e-10	37.8339	34.0454	18.1874	18.1565	1.89426	0.015449						Suppressor of cytokine signaling 2; CIS2, Cish2, SOCS-2, SSI-2, SSI2, STATI2 ; Suppressor of cytokine signaling 2 inhibits the development of Th2 cells and allergic immune responses.	signal transducer
Hk1	hexokinase 1	kinase		222.34	113.556	-2.02798	-1.02005	0.0315401	264.772	179.908	99.1214	127.99	42.4319	14.4342
Gng4	G protein subunit gamma 4	enzyme	Stat5 bound	25.0642	12.8733	-2.01518	-1.01091	1.50595e-05	29.8719	20.2565	13.4411	12.3055	4.8077	0.567797						guanine nucleotide binding protein (G protein), gamma 4; Human Gbeta4 is widely expressed. Its gene is located on chromosome 3 with a genomic structure indistinguishable from that of the genes of Gbeta1 to Gbeta3, but entirely different from Gbeta5. In vitro translation co-precipitation analyses revealed that Gbeta4 can form stable dimers with Ggamma1, Ggamma2, Ggamma3, Ggamma4, Ggamma5, Ggamma7,…	signal transducer
Tcf7	transcription factor 7, T cell specific	transcription regulator		204.545	105.185	-2.01274	-1.00916	1.2348e-14	229.572	179.517	106.8	103.569	25.0271	1.61557						TCF1, transcription factor 7 (T-cell specific, HMG-box)	transcription regulator
Dnase1l3	deoxyribonuclease 1 like 3	enzyme		19.2652	9.97367	-2.00095	-1.00069	4.74349e-07	17.7291	20.8012	9.3486	10.5987	1.53604	0.625063						deoxyribonuclease I-like 3; DNasegamma, Dhp2, Lsd; Apoptotic DNA fragmentation may be a cooperative activity between caspase-activated deoxyribonuclease and the poly(ADP-ribose) polymerase-regulated DNAS1L3, an endoplasmic reticulum-localized endonuclease that translocates to the nucleus during apoptosis. Loss-of-function variant in DNASE1L3 causes a familial form of systemic lupus erythematosus.…	other

## Sheet: Stat5 repressed
Dataset EV4: Stat5-repressed genes in ex vivo sorted Vav-Bcl2 Rag1-Cre Stat5(fl/+) [Ctrl] vs Stat5(fl/fl) [KO] pro-B cells, determined by RNA-seq
Gene (mm9)	Ingenuity description	Ingenuity type	Stat5 binding	Mean TPM	Mean TPM	Fold change	Log2 fold change	Adjusted	TPM 24394	TPM 24395	TPM 24396	TPM 24397	SEM (TPM)	SEM (TPM)										Gene description	Functional annotation
				Ctrl pro-B	KO pro-B	KO / Ctrl	KO / Ctrl	P value	Ctrl pro-B	Ctrl pro-B	KO pro-B	KO pro-B	Ctrl pro-B	KO pro-B
Eif2s3y	eukaryotic translation initiation factor 2, subunit 3, structural gene Y-linked	other		0	29.0542	2845.62	11.4745	1.19111e-12	0	0	31.3232	26.7853	0	2.26895										eukaryotic translation initiation factor 2, subunit 3, structural gene Y-linked; Eif-2gy, Spy, Tfy; EIF2S3Y suppresses the pluripotency state and promotes the proliferation of mouse embryonic stem cells.	other (translation)
Kdm5d	lysine demethylase 5D	enzyme		0.00873535	8.25092	920.275	9.84592	2.08615e-09	0	0.0174707	8.13921	8.36263	0.00873535	0.111711										lysine demethylase 5D; HY, Jarid1d, Smcy; KDM5D-mediated H3K4 demethylation is required for sexually dimorphic gene expression in mouse embryonic fibroblasts. loss of the male-specific histone demethylase lysine-specific demethylase 5D (KDM5D) encoded on the Y chromosome epigenetically modifies histone methylation marks and alters gene expression, resulting in aggressive prostate cancer.	transcription regulation
Ddx3y	DEAD-box helicase 3 Y-linked	enzyme		0.0204097	6.4263	303.987	8.24786	1.65093e-12	0.0202198	0.0205996	6.12037	6.73223	0.000189915	0.305932										DEAD (Asp-Glu-Ala-Asp) box polypeptide 3, Y-linked; D1Pas1-rs1, Dby; DDX3Y, a Male-Specific Region of Y Chromosome Gene, May Modulate Neuronal Differentiation. DDX3Y encodes a class I MHC-restricted H-Y antigen that is expressed in leukemic stem cells.	surface receptor
Gm1821	ubiquitin pseudogene	other		11.2163	319.933	27.5111	4.78194	2.53356e-15	14.5467	7.88587	233.446	406.42	3.33043	86.487
IGHG2b	immunoglobulin heavy constant gamma 2B	other	Stat5 bound	10.8161	68.8161	6.14402	2.61918	1.22016e-68	12.3982	9.23395	67.2878	70.3445	1.5821	1.52836										transcript of the IgG2b constant region of the Igh locus	other
Ccl3	C-C motif chemokine ligand 3 like 3	cytokine		1.5606	8.95626	5.55035	2.47258	0.0146778	1.30635	1.81485	14.917	2.99555	0.25425	5.96072										chemokine (C-C motif) ligand 3; IP-1-alpha, MIP1A, SCYA3; MIP-1 alpha; MIP-1-alpha; MIP1 (a); SIS-alpha; TY-5; heparin-binding chemotaxis protein; macrophage inflammatory protein 1-alpha; macrophage inflammatory protein-1alpha; small inducible cytokine A3; small-inducible cytokine A3; CCR1 = receptor for CCL3 chemokine (C-C motif) ligand 3	secreted
Tmem121	transmembrane protein 121	other		1.89072	9.74827	4.97818	2.31562	1.34284e-07	2.22822	1.55321	8.99527	10.5013	0.337505	0.752993										transmembrane protein 121; protein hole; human hole gene, hhole, is a 319-amino acid six-transmembrane protein with proline-rich C-terminal motifs and N-terminal ERK binding domains (D-domains); hole is localized in plasma membrane or proximal region of the membrane; he hhole protein may interact with SH3-domain proteins or ERKs to mediate signaling pathways/networks that lead to the suppression …	surface receptor
Ier5l	immediate early response 5 like	other		1.5788	6.52057	3.98597	1.99493	0.00071321	1.62485	1.53275	7.93071	5.11042	0.0460485	1.41014										immediate early response 5-like; no literature	unknown
Ciita	class II major histocompatibility complex transactivator	transcription regulator		3.4701	11.6578	3.24246	1.69709	4.80723e-17	3.24653	3.69367	10.8589	12.4566	0.223572	0.798848										class II, major histocompatibility complex, transactivator; major histocompatibility complex (MHC) class II transactivator CIITA (MHC2TA); C2ta, Mhc2ta;	transcription regulator
Meox1	mesenchyme homeobox 1	transcription regulator		11.076	35.8944	3.12757	1.64504	6.01605e-17	9.85788	12.2941	37.885	33.9038	1.21811	1.99056
Fcer2a	Fc fragment of IgE receptor II	transmembrane receptor		16.4635	52.7441	3.08597	1.62573	0.00102269	12.2945	20.6325	48.9522	56.5359	4.16901	3.79187
Sell	selectin L	transmembrane receptor		26.1248	81.8694	3.02175	1.59538	0.000134347	20.2515	31.998	84.1084	79.6304	5.87326	2.23899										Selectin L; CD62L, L-selectin, LECAM-1, Lnhr, Ly-22, Ly-m22, Lyam-1, Lyam1; homing molecule L-selectin (CD62L). Lymphoid priming in human bone marrow begins before expression of CD10 with upregulation of L-selectin. L-selectin-dependent leucocyte adhesion and transmigration.	surface receptor
Trim16	tripartite motif containing 16	transcription regulator		20.3925	62.8379	2.97119	1.57104	0.000333665	22.9492	17.8358	49.0406	76.6353	2.55672	13.7974
Kcng1	potassium voltage-gated channel modifier subfamily G member 1	ion channel		3.02547	9.29219	2.96543	1.56824	3.2023e-05	3.03821	3.01274	7.54898	11.0354	0.0127339	1.74321
Rasgrp3	RAS guanyl releasing protein 3	other	Stat5 bound	3.9502	11.5846	2.83237	1.50201	2.95045e-11	4.56637	3.33404	11.2833	11.886	0.616164	0.301355										RAS guanyl releasing protein 3 (calcium and DAG-regulated); RasGRP1 and RasGRP3 regulate B cell proliferation by facilitating B cell receptor-Ras signaling. B cells coexpress RasGRP1 and RasGRP3. Using Rasgrp1 and Rasgrp3 single and double null mutant mice, we analyzed the role of these proteins in signaling to Ras and Erk in B cells. RasGRP1 and RasGRP3 both contribute to BCR-induced Ras activat…	signal transducer
Mxd3	MAX dimerization protein 3	transcription regulator		2.47802	7.18183	2.79871	1.48476	0.0164446	2.52786	2.42819	6.46931	7.89434	0.0498383	0.712514
Rcn3	reticulocalbin 3	other		4.59159	13.305	2.79721	1.48399	8.04384e-05	4.9073	4.27587	13.9605	12.6495	0.315713	0.655532
Ggt5	gamma-glutamyltransferase 5	enzyme		6.15092	17.1992	2.70042	1.43318	1.84267e-12	6.82614	5.4757	18.3054	16.0931	0.675221	1.10616
Nrgn	neurogranin	other		3.4328	9.50609	2.67508	1.41958	0.0119203	4.42615	2.43945	9.86106	9.15112	0.993347	0.354966										neurogranin (protein kinase C substrate_ RC3) neurogranin (protein kinase C substrate, RC3); Neurogranin (Ng) is a member of the IQ motif class of calmodulin (CaM)-binding proteins, and interactions with CaM are its only known biological function.	other
Cmtm8	CKLF like MARVEL transmembrane domain containing 8	cytokine		16.0159	44.1209	2.65975	1.41129	1.49516e-09	16.4008	15.6309	40.1263	48.1155	0.384952	3.99461										CKLF-like MARVEL transmembrane domain containing 8; CKLFSF8, CKLFSF8-V2; CKLF-like MARVEL transmembrane domain-containing family (CMTM) is a novel family of genes, which code for gene products that are between chemokines and the transmembrane-4 superfamily. CMTM8 is an important tumor suppressor gene in human bladder cancer and qualified as a useful prognostic indicator for patients with bladder …	secreted
Top2a	DNA topoisomerase II alpha	enzyme		6.25016	17.1826	2.65206	1.40711	8.39109e-13	5.57488	6.92545	15.238	19.1272	0.675286	1.94462
Hoxa5	homeobox A5	transcription regulator		3.8354	10.327	2.59862	1.37774	0.0015182	3.69881	3.97198	12.711	7.9429	0.136587	2.38406										homeobox A5	transcription regulator
Xaf1	XIAP associated factor 1	other		33.8874	88.8292	2.52542	1.33652	0.0274031	36.8707	30.9042	63.9495	113.709	2.98325	24.8797										XIAP associated factor 1; BIRC4BP, HSXIAPAF1, XIAPAF1, Fbox39; X-linked inhibitor of apoptosis-associated factor 1 (XAF1) was identified as a novel X-linked inhibitor of apoptosis (XIAP) binding partner that may reverse the anti-apoptotic effect of XIAP. However, the molecular mechanism underlying its proapoptotic function remains largely undefined. Here, we report that XAF1 induction by heavy me…	other (apoptosis)
Cdkn1c	cyclin-dependent kinase inhibitor 1C (P57)	other		3.12185	7.91423	2.44741	1.29125	0.00375987	2.99528	3.24842	7.46088	8.36758	0.12657	0.453348										NA
Mki67	marker of proliferation Ki-67	other		2.73572	6.76857	2.38826	1.25596	6.7835e-11	2.66327	2.80817	6.40441	7.13272	0.0724502	0.364151										Mki67 (official name); antigen identified by monoclonal antibody Ki 67; Ki-67, Ki67; chromosome surfectant, chromosome function.	other (chromosome)
Sh2d5	SH2 domain containing 5	other		14.5826	35.8714	2.37457	1.24766	2.24024e-15	14.4016	14.7635	37.3762	34.3667	0.180928	1.50472										SH2 domain containing 5; no literature SH2 domain containing 5	unknown
Cpne2	copine 2	other		2.05425	5.0352	2.36808	1.24372	0.0443179	2.32308	1.78542	3.90234	6.16806	0.26883	1.13286										Copine II; COPN2, CPN2; Copine II is a member of calcium-dependent lipid-binding proteins that interact with cell signaling and cytoskeletal proteins to target them to the membrane following increases in cellular calcium.	signal transducer
H2-Aa	major histocompatibility complex, class II, DQ alpha 1	transmembrane receptor		224.1	540.225	2.32385	1.21652	3.67541e-16	187.025	261.175	511.521	568.929	37.0747	28.7042										histocompatibility 2, class II antigen A, alpha; A alpha; H-2 class II histocompatibility antigen, A-B alpha chain; H-2 class II histocompatibility antigen, A-F alpha chain; H-2 class II histocompatibility antigen, A-K alpha chain; H-2 class II histocompatibility antigen, A-Q alpha chain; H-2 class II histocompatibility antigen, A-R alpha chain; H-2 class II histocompatibility antigen, A-S alpha …	surface receptor
Flt3	fms related tyrosine kinase 3	kinase		15.4679	37.1525	2.32003	1.21415	4.89544e-14	17.2401	13.6957	38.3257	35.9793	1.77219	1.17321										fms-related tyrosine kinase 3 fms-related tyrosine kinase 3	surface receptor
Ltbr	lymphotoxin beta receptor	transmembrane receptor		11.5752	27.5679	2.3	1.20163	3.09679e-08	12.9159	10.2344	26.7802	28.3555	1.34075	0.787652										Lymphotoxin B receptor; LTbetaR, Ltar, TNF-R-III, TNFCR, TNFR-RP, TNFR2-RP, TNFRrp, Tnfbr, Tnfrsf3; Lymphotoxin-beta receptor (LTbetaR), a receptor for LIGHT and LTalpha1beta2, is expressed on the epithelial, stromal, and myeloid cells. LTbetaR is known to affect the lymphoid organ development and immune homeostasis.	surface receptor
Kcnk5	potassium two pore domain channel subfamily K member 5	ion channel		4.12273	9.71331	2.27434	1.18545	1.97009e-05	4.23918	4.00627	9.90629	9.52032	0.116456	0.192984										potassium channel, subfamily K, member 5	transporter
H2-DMb2	major histocompatibility complex, class II, DM beta	transmembrane receptor	Stat5 bound	25.3186	59.5908	2.27147	1.18363	4.59203e-07	23.2759	27.3613	58.8655	60.3162	2.04271	0.725315										H2-DMb2 histocompatibility 2, class II, locus Mb2; H2-M (HLA-DM in humans) resides in an acidic endosomal compartment, where it facilitates the loading of antigenic peptides into the peptide-binding groove of class II MHC.	other
H2-Eb1	major histocompatibility complex, class II, DR beta 5	transmembrane receptor		135.089	318.228	2.27003	1.18271	0.00465204	107.704	162.473	302.397	334.058	27.3841	15.8303										H2-Eb1 histocompatibility 2, class II antigen E beta; no functional analysis	surface receptor
Elfn1	extracellular leucine rich repeat and fibronectin type III domain containing 1	other		3.44121	8.06278	2.26304	1.17826	0.000170671	3.89081	2.99162	7.15508	8.97049	0.449593	0.907706
Ccnf	cyclin F	enzyme		4.8554	11.3358	2.25435	1.17271	0.000136651	5.17689	4.53391	9.25727	13.4144	0.321491	2.07856
Serpine2	serpin family E member 2	other		22.897	53.1621	2.24198	1.16477	3.89497e-10	25.8404	19.9537	47.7092	58.615	2.94337	5.4529										serine (or cysteine) peptidase inhibitor, clade E, member 2; PAI-1, PI-7, PI7, PN-1, Spi4 ; serpinE2 creates tumor-promoting conditions in the tumor microenvironment (TME) by affecting extracellular matrix remodeling. serpinE2 is required in the extracellular milieu of tumors where it acts in multiple ways to regulate tumor matrix deposition, thereby controlling tumor cell dissemination.	secreted (extrac. matrix)
Cdca5	cell division cycle associated 5	other		2.50751	5.81783	2.24021	1.16363	0.0468222	2.65806	2.35696	5.67601	5.95966	0.150552	0.141824										cell division cycle associated 5; SORORIN; regulator of cohesin	cell cycle
Oaf	out at first homolog	other		8.19933	18.9662	2.23179	1.1582	6.23085e-06	7.03256	9.3661	19.3349	18.5976	1.16677	0.368667										out at first homolog; D9Ucla1; no proper literature found	unknown
Pdgfa	platelet derived growth factor subunit A	growth factor		10.1456	23.1528	2.20498	1.14077	0.00581353	12.6634	7.62774	20.2704	26.0352	2.51781	2.8824										platelet derived growth factor, alpha;	secreted
2810417H13Rik	PCNA clamp associated factor	other		6.94584	15.8266	2.19951	1.13718	1.95315e-05	6.56385	7.32784	14.5679	17.0852	0.381994	1.25863
Cebpb	CCAAT enhancer binding protein beta	transcription regulator		4.71271	10.645	2.17938	1.12392	0.0343327	4.38815	5.03727	13.2355	8.05456	0.324562	2.59046										CCAAT/enhancer binding protein (C/EBP), beta;	transcription regulator
Bahcc1	BAH domain and coiled-coil containing 1	other		5.11804	11.5382	2.17591	1.12162	8.32831e-08	5.79869	4.4374	9.42793	13.6484	0.680646	2.11023										BAH domain and coiled-coil containing 1; BAHD2; no literature	unknown
Mvb12b	multivesicular body subunit 12B	other		11.8747	26.7067	2.17132	1.11857	1.9539e-10	13.1291	10.6202	23.5344	29.8791	1.25445	3.17234										Mvb12b (correct name); multivesicular body subunit 12B; ESCRT-I, which mediates the sorting of ubiquitinated cargo protein from the plasma membrane to the endosomal vesicle, comprises a heterotetramer of TSG101 (Vps23), Vps28, Vps37 and MVB12 protein.	protein trafficking
4632428C04Rik	RIKEN cDNA 4632428C04 gene	other		4.58021	10.0899	2.12647	1.08846	0.00462051	4.8301	4.33033	11.8952	8.28463	0.249883	1.80527										no literature	unknown
Hoxa7	homeobox A7	transcription regulator		9.39221	20.6684	2.12435	1.08702	1.22417e-05	9.32908	9.45534	20.1505	21.1863	0.0631281	0.51793										homeobox A7	transcription regulator
H2-Ab1	major histocompatibility complex, class II, DQ beta 1	other		272.009	594.098	2.10669	1.07498	8.06631e-21	251.182	292.836	561.829	626.367	20.8267	32.2687
Kcnip3	potassium voltage-gated channel interacting protein 3	transcription regulator		11.9551	26.0378	2.10372	1.07294	1.16704e-07	13.8099	10.1003	24.8443	27.2313	1.8548	1.19347
Cdk1	cyclin dependent kinase 1	kinase		3.29174	7.12396	2.08989	1.06343	0.00617296	3.57565	3.00783	6.85611	7.3918	0.283909	0.267845
Kif17	kinesin family member 17	transporter	Stat5 bound	3.93357	8.46263	2.0759	1.05374	0.000988546	3.59463	4.27251	9.67169	7.25358	0.338942	1.20905										kinesin family member 17; KIF17B, KIF3X, KLP-2, OSM-3; Homodimeric KIF17 and heterotrimeric KIF3AB are processive, kinesin-2 family motors that act jointly to carry out anterograde intraflagellar transport (IFT), ferrying cargo along microtubules (MTs) toward the tips of cilia. Intraflagellar transport velocity is governed by the number of active KIF17 and KIF3AB motors and their motility propert…	cytoskeleton (microtubules)
Itgb7	integrin subunit beta 7	transmembrane receptor		4.87836	10.4738	2.0711	1.0504	0.00330632	3.89454	5.86219	10.1506	10.797	0.983823	0.323164
E2f8	E2F transcription factor 8	transcription regulator	Stat5 bound	3.03066	6.50097	2.07032	1.04985	0.00654032	2.66895	3.39238	5.52187	7.48007	0.361716	0.979099
Nusap1	nucleolar and spindle associated protein 1	other		3.03939	6.38889	2.02991	1.02141	0.0248263	3.01111	3.06767	5.15601	7.62177	0.028282	1.23288
Mira	mistral long non-coding RNA	other		18.8224	39.4267	2.02179	1.01563	0.000783463	17.2826	20.3621	37.0396	41.8138	1.53977	2.38707										mistral long non-coding RNA	unknown
