# Supplementary material for: The PAX5‐JAK2 translocation acts as dual‐hit mutation that promotes aggressive B‐cell leukemia via nuclear STAT5 activation
Source: EMBO J. 2022 Feb 14;41(7):e108397. doi: 10.15252/embj.2021108397 (PMC8982625; doi:10.15252/embj.2021108397)
Supplement: Supplementary file 8 — Source Data for Appendix [file EMBJ-41-e108397-s006.zip]

Archive with 8 entries (7 files):
- Appendix_Figure_Source_Data/
- Appendix_Figure_Source_Data/EMBOJ-2021-108397R1-Appendix_Figure_S3_Source_Data-sd.pdf
- Appendix_Figure_Source_Data/EMBOJ-2021-108397R1-Appendix_Figure_S6_Source_Data-sd.pdf
- Appendix_Figure_Source_Data/EMBOJ-2021-108397R1-Appendix_Figure_S5_Source_Data-sd.pdf
- Appendix_Figure_Source_Data/EMBOJ-2021-108397R1-Appendix_Figure_S4_Source_Data-sd.pdf
- Appendix_Figure_Source_Data/EMBOJ-2021-108397R1-Appendix_Figure_S7_Source_Data-sd.pdf
- Appendix_Figure_Source_Data/EMBOJ-2021-108397R1-Appendix_Figure_S1_Source_Data-sd.pdf
- Appendix_Figure_Source_Data/EMBOJ-2021-108397R1-Appendix_Figure_S2_Source_Data-sd.pdf
